# Supplementary material for: 2,4,6-Tri­nitro­phenyl furan-2-carboxyl­ate
Source: Acta Crystallogr Sect E Struct Rep Online. 2013 Oct 23;69(Pt 11):o1682. doi: 10.1107/S1600536813028274 (PMC3884337; doi:10.1107/S1600536813028274)
Supplement: Supplementary file 2 [file e-69-o1682-Isup2.hkl]

#
# h,k,l, Fc-squared, Fo-squared, sigma(Fo-squared) and status flag
#
data_I
_shelx_title ' roldolfo_2 in P 21 21 21'
_shelx_refln_list_code          4
_shelx_F_calc_maximum      190.93
_exptl_crystal_F_000       656.00
_reflns_d_resolution_high  0.7828
 
loop_
 _symmetry_equiv_pos_as_xyz
 'x, y, z'
 '-x+1/2, -y, z+1/2'
 'x+1/2, -y+1/2, -z'
 '-x, y+1/2, -z+1/2'
 
_cell_length_a     7.0982
_cell_length_b     8.4931
_cell_length_c    20.4970
_cell_angle_alpha  90.000
_cell_angle_beta   90.000
_cell_angle_gamma  90.000
 
_shelx_F_squared_multiplier     1.000
 
loop_
 _refln_index_h
 _refln_index_k
 _refln_index_l
 _refln_F_squared_calc
 _refln_F_squared_meas
 _refln_F_squared_sigma
 _refln_observed_status
   2   0   0    12275.52    10678.73    696.16 o
   4   0   0     6576.70     6721.69     70.27 o
   6   0   0      269.49      264.33     15.29 o
   8   0   0      137.04      147.83     13.63 o
   1   1   0      514.97      467.26      7.45 o
   2   1   0     8284.69     8170.51     92.75 o
   3   1   0       76.23       84.77      3.96 o
   4   1   0      393.65      428.47      8.40 o
   5   1   0        5.41        3.46      1.93 o
   6   1   0       61.33       68.39      5.72 o
   7   1   0      618.86      582.66     17.81 o
   8   1   0      502.93      490.81     37.40 o
   9   1   0      102.18       95.71      8.39 o
   0   2   0    24320.36    24372.48    330.06 o
   1   2   0    36454.93    33321.58    313.10 o
   2   2   0       23.69       29.79      1.91 o
   3   2   0      287.68      294.51     16.82 o
   4   2   0       36.48       55.84     10.76 o
   5   2   0       24.04       33.16      3.35 o
   6   2   0       15.19       15.40      2.69 o
   7   2   0        7.37       10.05      3.78 o
   8   2   0       79.58       72.89      7.09 o
   1   3   0     5806.04     5843.32     51.68 o
   2   3   0       10.11       21.61      2.22 o
   3   3   0     2916.84     3023.08     35.89 o
   4   3   0      990.38     1009.74     19.51 o
   5   3   0        1.26        1.86      2.90 o
   6   3   0       76.56       69.00      5.93 o
   7   3   0      117.06      102.92      7.80 o
   8   3   0       14.57        5.45      3.72 o
   0   4   0      655.11      742.40     20.99 o
   1   4   0      521.89      538.07     17.54 o
   2   4   0        2.60       10.83      2.80 o
   3   4   0       65.86       74.65      3.93 o
   4   4   0      368.01      384.48      8.15 o
   5   4   0      264.61      288.43     11.26 o
   6   4   0      403.89      383.46     13.56 o
   7   4   0       66.75       70.85      6.80 o
   8   4   0       10.91       17.48     10.30 o
   1   5   0        0.43        2.93      2.87 o
   2   5   0     2757.80     3055.14     34.27 o
   3   5   0      190.33      180.11      6.70 o
   4   5   0       12.50       17.81      2.85 o
   5   5   0      164.76      177.31      9.79 o
   6   5   0       47.40       38.45      6.22 o
   7   5   0       18.12       14.03      4.78 o
   8   5   0        2.37        3.40      4.15 o
   0   6   0      223.95      227.62     13.71 o
   1   6   0        0.99        0.07      3.60 o
   2   6   0      498.77      512.40     14.50 o
   3   6   0        4.80       12.04      3.57 o
   4   6   0      114.34      102.53      8.03 o
   5   6   0      215.82      205.02     11.17 o
   6   6   0       33.53       40.31      7.72 o
   7   6   0        1.14        8.11      4.73 o
   1   7   0       67.09       76.14     12.60 o
   2   7   0      434.18      446.05     14.70 o
   3   7   0        0.99        1.18      3.61 o
   4   7   0       17.80       24.47      3.66 o
   5   7   0       12.12       14.80     10.10 o
   6   7   0       32.49       38.77      6.75 o
   0   8   0      299.60      289.35     18.22 o
   1   8   0      937.33      961.05     23.97 o
   2   8   0       17.12       19.75      4.98 o
   3   8   0      213.74      214.19     14.78 o
   4   8   0        8.37       15.00      7.49 o
   5   8   0       41.60       52.36     10.54 o
   6   8   0       16.17       25.92      6.45 o
   1   9   0       90.20       87.89      8.23 o
   2   9   0       80.62       72.43      7.42 o
   3   9   0      150.21      121.66      9.06 o
   4   9   0        3.99       -1.75      6.11 o
   5   9   0       29.70       26.83      9.38 o
   0  10   0      231.97      248.55     19.53 o
   1  10   0        1.35        5.37      6.67 o
   2  10   0       70.76       89.74     17.13 o
   3  10   0        1.07       -7.62      7.98 o
   1   0   1      873.90      830.86     12.11 o
   2   0   1      457.51      472.29      5.21 o
   3   0   1     6346.53     6049.42     43.79 o
   4   0   1      150.59      171.71      4.25 o
   5   0   1       13.18       12.72      1.32 o
   6   0   1       54.00       56.36      5.67 o
   7   0   1      166.17      136.77      8.74 o
   8   0   1        0.30        0.61      3.52 o
   9   0   1        0.44        1.96      3.83 o
  -9   1   1       45.30       47.21      9.24 o
  -8   1   1       65.65       65.14      7.01 o
  -7   1   1       51.28       57.45      7.09 o
  -6   1   1       28.10       29.13      2.88 o
  -5   1   1      368.85      360.14     18.59 o
  -4   1   1      175.92      172.78      5.25 o
  -3   1   1     2145.48     2181.45     59.03 o
  -2   1   1      170.27      160.68      7.82 o
  -1   1   1     1958.34     1845.02     24.69 o
   1   1   1     1959.60     1882.95     21.50 o
   2   1   1      170.27      165.14      4.73 o
   3   1   1     2146.36     2153.54     26.98 o
   4   1   1      175.61      158.41      5.00 o
   5   1   1      368.53      351.44      8.18 o
   6   1   1       28.08       25.25      3.65 o
   7   1   1       50.98       49.53      5.57 o
   8   1   1       65.68       63.05      6.81 o
   9   1   1       45.32       40.21      5.95 o
  -8   2   1      127.72      130.96      9.14 o
  -7   2   1      347.70      325.94     12.88 o
  -6   2   1       19.09       18.07      3.25 o
  -5   2   1        1.82        4.88      2.36 o
  -4   2   1      614.59      558.87     14.65 o
  -3   2   1      590.70      598.42      6.26 o
  -2   2   1     1354.80     1313.14     18.95 o
  -1   2   1      181.93      214.52      4.59 o
   0   2   1       21.37       24.90      3.28 o
   1   2   1      181.80      231.82      6.75 o
   2   2   1     1353.13     1315.94     14.45 o
   3   2   1      590.03      620.18     28.82 o
   4   2   1      614.87      570.79     20.78 o
   5   2   1        1.83        4.08      2.86 o
   6   2   1       19.33       20.17      4.46 o
   7   2   1      348.27      319.97     27.69 o
   8   2   1      127.97      144.00      9.69 o
  -8   3   1       43.77       48.30      6.45 o
  -7   3   1       12.50        9.68      3.94 o
  -6   3   1       93.48      100.89      5.52 o
  -5   3   1      171.84      186.32      8.41 o
  -4   3   1     1216.81     1176.10     11.10 o
  -3   3   1     1766.22     1780.33     21.76 o
  -2   3   1      110.92      112.81      4.08 o
  -1   3   1     8704.41     8763.38    129.39 o
   0   3   1      149.30       83.64      6.18 o
   1   3   1     8703.27     8688.83     89.97 o
   2   3   1      111.78      104.68      4.64 o
   3   3   1     1764.81     1778.63     29.10 o
   4   3   1     1217.57     1235.43     22.28 o
   5   3   1      171.37      202.27      8.78 o
   6   3   1       93.55       95.26      5.51 o
   7   3   1       12.48       11.84      4.45 o
   8   3   1       43.65       42.79      6.33 o
  -8   4   1       72.48       79.84      7.79 o
  -7   4   1       46.24       49.40      6.32 o
  -6   4   1      182.63      155.12      8.75 o
  -5   4   1        7.65       16.41      4.39 o
  -4   4   1      101.67      101.52      4.18 o
  -3   4   1      509.98      575.84     16.39 o
  -2   4   1      142.15      137.72      5.24 o
  -1   4   1      703.44      698.77     14.30 o
   0   4   1      148.48      178.59      9.99 o
   1   4   1      703.01      684.70     14.16 o
   2   4   1      141.76      136.72      5.29 o
   3   4   1      510.70      584.97     10.78 o
   4   4   1      101.84      103.54      6.63 o
   5   4   1        7.79        9.75      8.48 o
   6   4   1      182.93      161.74      9.07 o
   7   4   1       46.11       56.40      6.50 o
   8   4   1       72.88       71.84      7.72 o
  -8   5   1        0.58        4.75      4.41 o
  -7   5   1        2.86        3.83      3.40 o
  -6   5   1      445.18      411.72     18.48 o
  -5   5   1      252.13      269.18     23.20 o
  -4   5   1       60.59       54.56      5.99 o
  -3   5   1       59.22       61.58      4.33 o
  -2   5   1     1041.77     1093.47     20.63 o
  -1   5   1      924.08      981.97     31.16 o
   0   5   1      314.10      273.06      9.70 o
   1   5   1      925.86      980.65     19.30 o
   2   5   1     1041.27     1100.63     18.54 o
   3   5   1       59.49       61.73      5.56 o
   4   5   1       60.71       57.39      4.15 o
   5   5   1      252.68      271.29     11.96 o
   6   5   1      445.14      413.50     15.31 o
   7   5   1        2.82        6.77      3.82 o
   8   5   1        0.56        0.93      5.35 o
  -7   6   1       28.90       29.02      5.74 o
  -6   6   1       31.62       22.71      5.43 o
  -5   6   1      121.12      113.31      8.65 o
  -4   6   1      281.71      306.79     11.88 o
  -3   6   1       11.42        8.10      7.98 o
  -2   6   1      400.00      388.12     12.63 o
  -1   6   1       24.80       25.78      4.46 o
   0   6   1     1188.20     1210.09     23.86 o
   1   6   1       25.00       25.80      4.61 o
   2   6   1      399.88      374.58     12.38 o
   3   6   1       11.38        8.43      3.20 o
   4   6   1      281.46      276.52      8.88 o
   5   6   1      121.11      103.46      8.40 o
   6   6   1       31.61       20.04      5.17 o
   7   6   1       28.98       19.33      5.40 o
  -6   7   1       48.79       44.80     11.52 o
  -5   7   1      262.61      270.09     13.65 o
  -4   7   1      160.65      171.61      8.97 o
  -3   7   1      105.33      108.43      7.54 o
  -2   7   1        5.32        6.73      4.04 o
  -1   7   1      339.29      339.46     12.94 o
   0   7   1       65.88       64.57      6.44 o
   1   7   1      339.51      345.76     13.06 o
   2   7   1        5.30        0.30      3.61 o
   3   7   1      104.99       96.60      7.47 o
   4   7   1      160.97      172.88      7.80 o
   5   7   1      262.53      247.47     17.07 o
   6   7   1       49.06       38.19      6.39 o
  -6   8   1       27.20       12.18      7.07 o
  -5   8   1       22.32       34.26      8.72 o
  -4   8   1      132.11      124.04     14.13 o
  -3   8   1      420.41      426.49     26.27 o
  -2   8   1      100.50       88.13      7.55 o
  -1   8   1      343.11      333.99     13.87 o
   0   8   1       64.01       44.04      6.43 o
   1   8   1      343.27      353.71     14.68 o
   2   8   1      100.75       93.70      7.83 o
   3   8   1      420.08      438.84     23.22 o
   4   8   1      131.81      122.38     13.38 o
   5   8   1       22.31       18.92      7.25 o
   6   8   1       27.18       35.87      7.15 o
  -5   9   1       60.19       45.26     11.05 o
  -4   9   1       27.05       35.43     10.08 o
  -3   9   1       25.83       15.29      6.51 o
  -2   9   1      140.07      146.10     10.05 o
  -1   9   1        8.96        8.11      4.62 o
   0   9   1       60.21       64.52      7.27 o
   1   9   1        8.91        4.70      5.76 o
   2   9   1      140.03      133.92      9.73 o
   3   9   1       25.75       11.88      4.58 o
   4   9   1       27.06       23.70      9.36 o
   5   9   1       60.26       60.39     11.05 o
  -3  10   1      107.63      105.26     14.22 o
  -2  10   1        4.24        3.70      4.17 o
  -1  10   1        7.58       11.20     10.76 o
   0  10   1       17.82       20.08     15.34 o
   1  10   1        7.62        8.00      4.35 o
   2  10   1        4.29       -0.35      4.36 o
   3  10   1      107.60       87.19     13.39 o
   1   0   2       12.26       18.21      1.16 o
   2   0   2      104.93       92.03      4.25 o
   3   0   2      245.24      215.41      3.80 o
   4   0   2      199.09      217.62      4.61 o
   5   0   2      145.63      135.82      2.78 o
   6   0   2       39.54       43.36      5.16 o
   7   0   2       55.81       59.92      9.02 o
   8   0   2       53.13       39.90     10.53 o
   9   0   2       15.01       12.02      4.64 o
  -9   1   2        2.32        4.28      5.50 o
  -8   1   2       83.79       75.55      5.77 o
  -7   1   2       31.94       27.52      4.68 o
  -6   1   2        8.37        7.38      2.20 o
  -5   1   2      234.85      236.09      6.71 o
  -4   1   2      170.84      151.71      5.00 o
  -3   1   2     1208.12     1110.68     12.13 o
  -2   1   2     2838.70     2870.54     18.11 o
  -1   1   2     1145.66     1160.58      9.94 o
   0   1   2      839.92      776.03     10.31 o
   1   1   2     1145.74     1159.35     21.26 o
   2   1   2     2839.03     2874.66     31.13 o
   3   1   2     1209.34     1122.78     16.71 o
   4   1   2      170.36      151.03      5.55 o
   5   1   2      234.53      230.78      9.03 o
   6   1   2        8.30       13.65      2.50 o
   7   1   2       31.80       31.74      5.10 o
   8   1   2       83.57       77.13      7.26 o
   9   1   2        2.33       -0.57      5.00 o
  -8   2   2       34.16       27.04      4.79 o
  -7   2   2       84.68       87.92      6.99 o
  -6   2   2      115.24      128.85      5.67 o
  -5   2   2      587.59      542.53     16.28 o
  -4   2   2       72.99       67.00      6.11 o
  -3   2   2       83.01       64.25      2.60 o
  -2   2   2     1148.43     1108.74     12.86 o
  -1   2   2     2294.66     2533.61     36.16 o
   0   2   2      598.51      479.68      9.04 o
   1   2   2     2295.28     2507.42     29.20 o
   2   2   2     1148.40     1116.63     11.43 o
   3   2   2       82.82       70.58      7.60 o
   4   2   2       72.71       53.09      5.72 o
   5   2   2      586.49      548.22     40.76 o
   6   2   2      115.20      120.57     17.86 o
   7   2   2       84.54       81.05      7.33 o
   8   2   2       34.37       21.18      4.78 o
  -8   3   2       36.23       36.22      5.62 o
  -7   3   2       70.19       65.28      6.30 o
  -6   3   2       34.83       30.61      3.51 o
  -5   3   2       24.88       28.52      4.10 o
  -4   3   2      891.52      899.49      9.52 o
  -3   3   2     1193.63     1265.71     21.27 o
  -2   3   2     1912.82     2061.23     28.61 o
  -1   3   2     3580.62     3578.16     41.69 o
   0   3   2      932.95      895.55     21.48 o
   1   3   2     3581.67     3580.80     42.00 o
   2   3   2     1911.20     2106.32     27.55 o
   3   3   2     1193.21     1286.39     18.93 o
   4   3   2      890.99      926.18     12.03 o
   5   3   2       24.93       31.80      4.36 o
   6   3   2       34.98       30.19      3.68 o
   7   3   2       70.11       65.91      6.74 o
   8   3   2       36.19       37.81      6.21 o
  -8   4   2       84.18       88.04      9.44 o
  -7   4   2       13.79       16.65      4.35 o
  -6   4   2       31.89       37.79     10.09 o
  -5   4   2      112.66      109.52      7.29 o
  -4   4   2      228.34      223.52      6.26 o
  -3   4   2      242.83      255.59      6.97 o
  -2   4   2       85.62       78.24      5.72 o
  -1   4   2     1599.75     1568.24     35.20 o
   0   4   2        0.37        6.55      4.19 o
   1   4   2     1599.31     1568.17     33.00 o
   2   4   2       85.44       86.57      5.09 o
   3   4   2      242.54      244.41      6.90 o
   4   4   2      228.55      241.40     12.96 o
   5   4   2      112.24      113.27     10.86 o
   6   4   2       31.92       24.90      4.47 o
   7   4   2       13.65       12.81      4.03 o
   8   4   2       83.93       88.84     10.44 o
  -8   5   2       65.35       69.32      7.68 o
  -7   5   2       28.41       14.82      4.48 o
  -6   5   2      214.94      191.99     10.34 o
  -5   5   2      147.46      154.93     17.88 o
  -4   5   2       53.36       59.45      5.54 o
  -3   5   2      367.05      367.98      9.53 o
  -2   5   2     2992.22     3103.28     72.19 o
  -1   5   2       74.70       97.82      9.19 o
   0   5   2       32.91       66.82      7.65 o
   1   5   2       74.44      110.72      8.75 o
   2   5   2     2991.58     3039.35     34.32 o
   3   5   2      366.56      350.73      9.29 o
   4   5   2       53.13       61.73      4.14 o
   5   5   2      147.70      156.52     25.54 o
   6   5   2      214.73      197.43     10.69 o
   7   5   2       28.37       25.76      5.42 o
   8   5   2       65.55       76.75      8.06 o
  -7   6   2       60.52       57.24      6.94 o
  -6   6   2        3.63        6.95      4.42 o
  -5   6   2      247.09      244.27     12.04 o
  -4   6   2      287.91      276.49     15.40 o
  -3   6   2      218.30      226.01     14.10 o
  -2   6   2      961.59      979.43     21.04 o
  -1   6   2      107.35      102.81      7.20 o
   0   6   2      874.94      867.42     19.66 o
   1   6   2      107.17       87.79      6.54 o
   2   6   2      961.06      954.19     20.71 o
   3   6   2      218.04      224.15      8.26 o
   4   6   2      287.86      284.32      9.08 o
   5   6   2      246.87      244.57     12.32 o
   6   6   2        3.65        7.22      9.70 o
   7   6   2       60.53       61.48      8.64 o
  -6   7   2       66.28       57.68     11.86 o
  -5   7   2       92.99       92.80     12.03 o
  -4   7   2       77.19       89.75      7.62 o
  -3   7   2        8.11        8.94      6.34 o
  -2   7   2      252.84      259.12     11.38 o
  -1   7   2      141.67      149.97      8.85 o
   0   7   2      262.70      257.24     11.31 o
   1   7   2      141.65      161.26     14.71 o
   2   7   2      252.40      263.73     11.44 o
   3   7   2        8.10       11.62      4.36 o
   4   7   2       77.06       76.53      5.57 o
   5   7   2       93.11       84.20      8.61 o
   6   7   2       66.21       55.36      7.61 o
  -6   8   2       46.91       50.94     10.62 o
  -5   8   2        6.32        5.03      6.59 o
  -4   8   2       76.40       63.69     10.39 o
  -3   8   2      507.51      473.19     30.79 o
  -2   8   2       39.24       42.71      9.72 o
  -1   8   2      477.92      507.48     17.09 o
   0   8   2      261.91      270.60     12.61 o
   1   8   2      477.96      503.72     17.13 o
   2   8   2       39.12       39.14      5.91 o
   3   8   2      507.02      499.56     25.02 o
   4   8   2       76.17       72.58     11.50 o
   5   8   2        6.24        1.13      4.96 o
   6   8   2       46.90       46.87     12.46 o
  -5   9   2       11.95       21.06      8.00 o
  -4   9   2       20.67       33.29     10.17 o
  -3   9   2      124.22      112.56      9.37 o
  -2   9   2      109.64       96.72     15.13 o
  -1   9   2       59.77       58.89      7.04 o
   0   9   2      145.12      144.66     11.15 o
   1   9   2       59.85       59.83      7.38 o
   2   9   2      109.74      113.30     15.64 o
   3   9   2      123.97      134.13      9.64 o
   4   9   2       20.94       22.40      7.99 o
   5   9   2       11.89        2.28      6.73 o
  -3  10   2       48.30       43.55      9.88 o
  -2  10   2       10.35       16.16      5.45 o
  -1  10   2        3.93        4.77      4.92 o
   0  10   2      120.79      101.12      9.10 o
   1  10   2        3.90       -4.58      4.55 o
   2  10   2       10.38        5.70      4.80 o
   3  10   2       48.19       50.96     10.68 o
   1   0   3       99.69       98.73      2.67 o
   2   0   3     9917.13     9373.13     80.17 o
   3   0   3      454.38      464.35      5.44 o
   4   0   3        5.12        4.88      0.95 o
   5   0   3        9.40        9.58      1.09 o
   6   0   3      324.13      334.30     12.11 o
   7   0   3        6.07       11.37      4.57 o
   8   0   3        3.48        5.60      3.54 o
   9   0   3       23.70       22.95      5.22 o
  -8   1   3       66.64       59.26      5.26 o
  -7   1   3       60.44       65.74      5.01 o
  -6   1   3      481.57      468.81     13.03 o
  -5   1   3      157.14      157.23      8.59 o
  -4   1   3      576.57      567.47     10.98 o
  -3   1   3     1484.91     1567.70     12.52 o
  -2   1   3     6521.55     6326.19     54.96 o
  -1   1   3     1251.55     1305.75     13.22 o
   0   1   3      281.25      259.79      5.16 o
   1   1   3     1253.41     1326.00     18.96 o
   2   1   3     6523.97     6317.48     66.41 o
   3   1   3     1484.41     1522.99     14.28 o
   4   1   3      577.41      580.83     14.08 o
   5   1   3      157.34      152.85      8.35 o
   6   1   3      481.99      454.18     19.89 o
   7   1   3       60.19       65.28      6.36 o
   8   1   3       66.72       67.69     10.03 o
  -8   2   3       22.80       21.59      8.45 o
  -7   2   3       92.18      105.85      9.75 o
  -6   2   3       18.09       20.54      2.86 o
  -5   2   3      111.43      110.03      6.56 o
  -4   2   3      951.09      920.83     14.83 o
  -3   2   3     1055.78     1039.76     10.43 o
  -2   2   3     2736.35     2723.20     23.06 o
  -1   2   3     3670.61     3515.70     64.88 o
   0   2   3        0.26        7.99      2.25 o
   1   2   3     3673.32     3442.29     31.46 o
   2   2   3     2736.99     2749.84     24.74 o
   3   2   3     1056.38     1071.70     18.88 o
   5   2   3      111.50      101.53      6.78 o
   6   2   3       18.17       21.27      3.62 o
   7   2   3       92.18      101.21     10.94 o
   8   2   3       22.82       21.57      8.99 o
  -8   3   3       92.61       92.90      8.67 o
  -7   3   3        6.55        8.58      3.52 o
  -6   3   3       11.54       15.98      3.12 o
  -5   3   3      465.74      467.80     19.46 o
  -4   3   3       26.54       26.38      2.03 o
  -3   3   3     1857.99     1793.36     17.16 o
  -2   3   3      870.12      851.39     12.28 o
  -1   3   3     1329.73     1408.48     20.74 o
   0   3   3      268.53      241.83     10.49 o
   1   3   3     1328.84     1387.67     16.97 o
   2   3   3      870.20      867.51     15.17 o
   3   3   3     1859.06     1816.75     24.90 o
   4   3   3       26.67       28.08      2.16 o
   5   3   3      465.47      480.20     22.63 o
   6   3   3       11.61       13.51      3.30 o
   7   3   3        6.57        5.17      3.34 o
   8   3   3       92.96       89.99     19.13 o
  -8   4   3        1.81        9.90      4.08 o
  -7   4   3       27.48       27.46      4.66 o
  -6   4   3       81.04       69.59      6.26 o
  -5   4   3      104.58       98.25      7.01 o
  -4   4   3        1.06        2.57      1.34 o
  -3   4   3      498.27      479.53     13.37 o
  -2   4   3      450.04      449.61     17.72 o
  -1   4   3      538.94      544.72     18.91 o
   0   4   3      169.75      171.74     10.11 o
   1   4   3      539.50      559.18     13.05 o
   2   4   3      450.31      430.23     11.19 o
   3   4   3      498.40      492.32     11.87 o
   4   4   3        1.02       -0.28      1.69 o
   5   4   3      104.64      101.16      7.20 o
   6   4   3       81.21       86.85      9.27 o
   7   4   3       27.40       28.87      5.53 o
   8   4   3        1.87        3.81      4.61 o
  -7   5   3       35.72       26.97      5.15 o
  -6   5   3      178.19      153.84      9.53 o
  -5   5   3       29.91       27.83      4.94 o
  -4   5   3      291.49      310.87      8.60 o
  -3   5   3       27.52       24.90      3.77 o
  -2   5   3      740.16      797.06     26.35 o
  -1   5   3      113.64      125.56     10.44 o
   0   5   3      953.65      985.95     28.01 o
   1   5   3      114.03      108.46      8.94 o
   2   5   3      740.39      800.02     17.49 o
   3   5   3       27.61       27.11      4.78 o
   4   5   3      291.83      295.78      8.34 o
   5   5   3       30.00       33.92      5.44 o
   6   5   3      178.11      178.50     10.23 o
   7   5   3       35.64       42.44      6.17 o
  -7   6   3        0.12        3.08      4.21 o
  -6   6   3        2.97        7.84     10.15 o
  -5   6   3       54.31       61.97      6.92 o
  -4   6   3       71.84       68.75      6.62 o
  -3   6   3       62.25       56.05      5.46 o
  -2   6   3      455.04      466.27     39.45 o
  -1   6   3      554.31      597.40     23.46 o
   0   6   3       17.47        5.31      5.69 o
   1   6   3      554.36      547.74     21.25 o
   2   6   3      454.32      457.47     11.80 o
   3   6   3       62.11       60.98      5.02 o
   4   6   3       71.92       67.66      4.80 o
   5   6   3       54.59       45.14      6.29 o
   6   6   3        3.02        6.57      4.38 o
   7   6   3        0.13        1.05      5.48 o
  -6   7   3      110.22      103.93     12.83 o
  -5   7   3       80.25       88.08     11.82 o
  -4   7   3       13.99       14.60      3.91 o
  -3   7   3        0.20        3.99      3.30 o
  -2   7   3      264.32      250.41     11.22 o
  -1   7   3      207.99      207.50     10.35 o
   0   7   3       18.35       17.72      7.53 o
   1   7   3      208.32      195.97     10.09 o
   2   7   3      264.64      266.76     16.68 o
   3   7   3        0.19       11.27      3.51 o
   4   7   3       14.04        9.86      4.20 o
   5   7   3       80.32       83.62     11.43 o
   6   7   3      110.00      109.56      9.47 o
  -6   8   3       40.23       48.77     10.21 o
  -5   8   3       95.41       99.50     13.38 o
  -4   8   3       16.94       18.06      7.73 o
  -3   8   3      442.63      412.61     20.82 o
  -2   8   3      236.33      243.24     11.99 o
  -1   8   3      278.39      245.44     12.00 o
   0   8   3      116.99      105.38      8.41 o
   1   8   3      278.49      273.62     12.63 o
   2   8   3      236.71      232.89     11.71 o
   3   8   3      442.10      437.32     19.21 o
   4   8   3       17.09       14.29      6.20 o
   5   8   3       95.40       93.28      9.68 o
   6   8   3       40.46       35.65      7.03 o
  -4   9   3       24.45       21.43      8.42 o
  -3   9   3        4.70        6.59      5.32 o
  -2   9   3      184.91      191.22     11.46 o
  -1   9   3       11.68       15.07      5.04 o
   0   9   3      125.69      134.68      9.83 o
   1   9   3       11.66        7.50      6.38 o
   2   9   3      185.43      197.38     11.56 o
   3   9   3        4.74        7.39      6.63 o
   4   9   3       24.61       28.35      8.54 o
  -3  10   3       54.99       62.12     13.11 o
  -2  10   3        0.29        5.18      4.64 o
  -1  10   3       36.43       36.45      6.44 o
   0  10   3       70.56       82.99     17.14 o
   1  10   3       36.51       33.74      6.10 o
   2  10   3        0.29        6.25      6.48 o
   3  10   3       54.87       64.85     11.50 o
   0   0   4       35.61       47.14      3.26 o
   1   0   4     4335.02     4080.26     29.71 o
   2   0   4     1394.69     1407.68     11.40 o
   3   0   4     3891.72     3751.72     27.05 o
   4   0   4       22.13       27.49      1.57 o
   5   0   4      516.00      535.33      7.87 o
   6   0   4       73.83       75.18      9.40 o
   7   0   4       78.03       90.36      7.23 o
   8   0   4       45.05       39.81      5.60 o
  -8   1   4       47.50       58.70      6.59 o
  -7   1   4        1.52        2.05      2.48 o
  -6   1   4       71.19       75.17      4.58 o
  -5   1   4       27.44       26.85      3.05 o
  -4   1   4      499.93      512.55      5.72 o
  -3   1   4       12.59       19.85      1.19 o
  -2   1   4     1448.81     1374.72     10.27 o
  -1   1   4     7681.38     7173.58     59.24 o
   0   1   4     5542.60     4923.28     50.72 o
   1   1   4     7679.05     7375.24     51.74 o
   2   1   4     1449.61     1353.61     14.24 o
   3   1   4       12.68       21.47      1.78 o
   4   1   4      500.04      506.92      7.33 o
   5   1   4       27.46       28.72      5.27 o
   6   1   4       71.05       74.44      6.85 o
   7   1   4        1.52       -1.26      5.47 o
   8   1   4       47.55       53.45      9.29 o
  -8   2   4       72.08       72.77      9.64 o
  -7   2   4        8.21       13.26      3.65 o
  -6   2   4      397.32      386.11     12.22 o
  -5   2   4      310.15      304.43      8.03 o
  -4   2   4      137.26      122.89      2.88 o
  -3   2   4     1079.19     1156.56     11.74 o
  -2   2   4      359.95      344.81      5.44 o
  -1   2   4      777.79      829.17     13.63 o
   0   2   4       10.66        7.17      1.88 o
   1   2   4      777.52      823.33      9.27 o
   2   2   4      359.81      347.87      7.55 o
   3   2   4     1077.85     1161.78     21.51 o
   5   2   4      309.76      319.33     16.20 o
   6   2   4      396.83      394.41     12.21 o
   7   2   4        8.28       10.59      5.98 o
   8   2   4       72.26       62.22      7.21 o
  -8   3   4       79.74      103.24     11.87 o
  -7   3   4        4.42       12.70      5.46 o
  -6   3   4       24.96       31.12      3.53 o
  -5   3   4       91.40       86.49      6.08 o
  -4   3   4      119.52      112.17      3.23 o
  -3   3   4       22.26       20.51      1.79 o
  -2   3   4       25.12       22.82      2.79 o
  -1   3   4      582.08      524.78     19.55 o
   0   3   4     1370.85     1311.42     16.45 o
   1   3   4      583.49      549.49      8.20 o
   2   3   4       25.08       26.28      3.11 o
   3   3   4       22.28       20.10      3.58 o
   4   3   4      119.81      123.41      5.40 o
   5   3   4       91.84       85.82      6.22 o
   6   3   4       25.13       33.52      3.82 o
   7   3   4        4.37        2.12      3.92 o
   8   3   4       79.66      111.14      9.19 o
  -8   4   4       19.46       25.28      7.52 o
  -7   4   4       97.25      104.37      7.78 o
  -6   4   4       47.75       45.97      5.49 o
  -5   4   4       39.90       48.25      7.86 o
  -4   4   4       73.85       67.60      5.78 o
  -3   4   4      186.84      181.35      8.35 o
  -2   4   4      132.14      136.16     10.09 o
  -1   4   4      255.20      237.74     12.58 o
   0   4   4      270.94      287.36     13.29 o
   1   4   4      254.48      240.93     11.89 o
   2   4   4      131.74      130.63      6.32 o
   3   4   4      186.68      193.84      7.46 o
   4   4   4       73.75       75.91      4.59 o
   5   4   4       40.03       41.18      5.31 o
   6   4   4       47.62       46.64      6.78 o
   7   4   4       97.07       87.87      7.88 o
   8   4   4       19.47       12.08      4.84 o
  -7   5   4       54.79       67.13      7.01 o
  -6   5   4       58.92       52.09      6.04 o
  -5   5   4      153.13      152.80      9.14 o
  -4   5   4      214.47      227.35     11.38 o
  -3   5   4       23.53       32.29      7.45 o
  -2   5   4      385.83      375.09     17.89 o
  -1   5   4      161.36      160.04     11.52 o
   0   5   4       18.30       17.38      5.59 o
   1   5   4      161.34      160.36      8.07 o
   2   5   4      385.85      366.21     13.13 o
   3   5   4       23.66       29.21      4.79 o
   4   5   4      214.50      233.78      7.60 o
   5   5   4      153.09      127.16      8.71 o
   6   5   4       58.63       53.41      6.44 o
   7   5   4       54.84       53.30      6.54 o
  -7   6   4       27.78       36.67     13.20 o
  -6   6   4        7.27        8.44      4.27 o
  -5   6   4       63.22       74.94      7.58 o
  -4   6   4      146.69      145.40      7.85 o
  -3   6   4      177.13      169.00      8.50 o
  -2   6   4      631.67      681.56     26.35 o
  -1   6   4      189.37      182.95     13.46 o
   0   6   4       45.53       46.49      7.25 o
   1   6   4      189.43      169.42     11.89 o
   2   6   4      631.66      635.73     17.00 o
   3   6   4      176.78      170.47      7.44 o
   4   6   4      146.82      161.38      7.02 o
   5   6   4       62.95       43.59      6.09 o
   6   6   4        7.18        4.02      4.43 o
   7   6   4       27.72       26.51      5.63 o
  -6   7   4      153.99      147.91     15.09 o
  -5   7   4       28.05       30.14      8.39 o
  -4   7   4      267.53      273.66     11.36 o
  -3   7   4      138.75      145.86      8.64 o
  -2   7   4       32.69       41.86      5.59 o
  -1   7   4      377.35      355.17     13.45 o
   0   7   4      252.22      241.13     19.45 o
   1   7   4      377.72      366.17     22.10 o
   2   7   4       32.79       37.38      5.30 o
   3   7   4      138.57      131.85      7.23 o
   4   7   4      267.11      252.87      9.48 o
   5   7   4       28.05       22.79      5.94 o
   6   7   4      153.71      159.39     18.95 o
  -5   8   4       11.97       23.52      8.47 o
  -4   8   4       99.86      117.73     13.92 o
  -3   8   4      300.15      310.00     13.29 o
  -2   8   4      436.64      448.85     16.20 o
  -1   8   4      110.28      110.66      8.44 o
   0   8   4        0.67        6.71      4.47 o
   1   8   4      110.32      110.44      8.32 o
   2   8   4      436.59      443.71     16.17 o
   3   8   4      300.92      306.62     13.25 o
   4   8   4       99.76      111.69      9.90 o
   5   8   4       11.99       10.73      5.14 o
  -4   9   4        0.77        5.08      8.25 o
  -3   9   4        9.79       13.29      4.68 o
  -2   9   4       24.39       40.08     14.16 o
  -1   9   4       10.59        9.94      5.31 o
   0   9   4       86.70      118.39     20.31 o
   1   9   4       10.51        9.29      4.66 o
   2   9   4       24.32       28.19      5.55 o
   3   9   4        9.82       10.56      5.26 o
   4   9   4        0.77        8.19      7.57 o
  -3  10   4      113.09      117.12     15.27 o
  -2  10   4       27.45       20.05      5.47 o
  -1  10   4       44.13       44.03      6.72 o
   0  10   4       31.54       18.08     10.13 o
   1  10   4       44.11       44.19      6.95 o
   2  10   4       27.45       34.03      6.44 o
   3  10   4      113.14      111.49     14.67 o
   1   0   5      332.53      287.12      5.16 o
   2   0   5     6524.19     6421.48     37.94 o
   3   0   5       55.18       55.71      2.04 o
   4   0   5     2904.78     2935.01     27.32 o
   5   0   5      565.57      543.09     11.00 o
   6   0   5       24.20       27.28      4.36 o
   7   0   5       56.13       65.21      6.25 o
   8   0   5      333.27      330.83     14.34 o
  -8   1   5        9.49        9.57      5.13 o
  -7   1   5       33.27       34.16      3.69 o
  -6   1   5      170.26      171.72      6.14 o
  -5   1   5      353.20      347.69      6.76 o
  -4   1   5      189.03      179.31      3.37 o
  -3   1   5      681.12      708.89     10.33 o
  -2   1   5     1362.73     1331.03     11.65 o
  -1   1   5     2669.48     2731.88     25.85 o
   0   1   5      319.83      243.23      5.68 o
   1   1   5     2668.69     2742.65     21.53 o
   2   1   5     1365.33     1314.08     16.83 o
   3   1   5      681.12      719.71      8.69 o
   4   1   5      188.76      183.62      6.08 o
   5   1   5      353.51      359.38      7.49 o
   6   1   5      170.21      164.00      8.05 o
   7   1   5       33.37       33.40      7.52 o
   8   1   5        9.39       11.80      6.12 o
  -8   2   5       38.33       44.89      8.07 o
  -7   2   5       19.50       29.74      4.36 o
  -6   2   5       61.01       64.13      4.39 o
  -5   2   5      220.12      201.19      7.82 o
  -4   2   5      282.19      272.72      4.88 o
  -3   2   5      493.05      483.13      6.94 o
  -2   2   5      220.29      228.11      5.25 o
  -1   2   5       35.15       44.07      3.36 o
   0   2   5     2098.78     2168.06     21.94 o
   1   2   5       35.09       37.49      2.38 o
   2   2   5      220.43      233.77      7.77 o
   3   2   5      493.40      476.46     12.52 o
   4   2   5      282.00      278.69      8.51 o
   5   2   5      219.98      216.87     13.37 o
   6   2   5       61.05       55.75      5.82 o
   7   2   5       19.64       26.40      7.64 o
   8   2   5       38.26       39.25      5.97 o
  -8   3   5       39.66       34.36      7.70 o
  -7   3   5      101.23      100.74      7.26 o
  -6   3   5      167.62      154.81      6.51 o
  -5   3   5      293.39      271.27      9.97 o
  -4   3   5      447.10      443.64      7.06 o
  -3   3   5       67.05       57.28      3.02 o
  -2   3   5      389.84      395.09      9.98 o
  -1   3   5      873.06      899.39     23.82 o
   0   3   5      579.57      632.93     13.04 o
   1   3   5      873.52      931.51     11.41 o
   2   3   5      389.50      404.74     10.11 o
   3   3   5       67.30       55.39      4.01 o
   4   3   5      447.55      466.11     10.55 o
   5   3   5      293.62      300.79     17.39 o
   6   3   5      167.51      159.37     10.04 o
   7   3   5      101.64       94.47      7.93 o
   8   3   5       39.63       45.52      6.68 o
  -8   4   5       17.00        8.97      5.52 o
  -7   4   5      131.86      120.57     10.55 o
  -6   4   5       27.61       29.82      4.86 o
  -5   4   5       16.85       16.58      3.98 o
  -4   4   5      173.59      162.00      8.05 o
  -3   4   5      515.54      525.58     20.53 o
  -2   4   5      925.53      935.47     27.41 o
  -1   4   5     1001.34     1068.32     28.74 o
   0   4   5      492.60      478.69     17.41 o
   1   4   5     1001.99     1017.46     19.02 o
   2   4   5      924.96      918.95     17.89 o
   3   4   5      515.16      532.20     12.95 o
   4   4   5      173.76      174.15      7.04 o
   5   4   5       16.72       15.32      6.66 o
   6   4   5       27.62       26.64      4.83 o
   7   4   5      131.93      130.74     11.77 o
   8   4   5       17.00       17.71      8.38 o
  -7   5   5       62.61       57.70      8.07 o
  -6   5   5       37.71       38.16      5.51 o
  -5   5   5       24.62       25.96      4.79 o
  -4   5   5      103.36       98.52     10.43 o
  -3   5   5      324.94      307.31     17.14 o
  -2   5   5        0.33       -2.76      4.84 o
  -1   5   5      131.30      112.57     10.35 o
   0   5   5      832.32      873.61     26.75 o
   1   5   5      131.28      130.49     11.95 o
   2   5   5        0.33        2.24      3.52 o
   3   5   5      324.67      344.27     11.29 o
   4   5   5      103.68      115.76      6.49 o
   5   5   5       24.78       22.44      4.91 o
   6   5   5       37.69       38.34      5.87 o
   7   5   5       62.65       55.59      5.35 o
  -7   6   5       57.55       69.38     19.39 o
  -6   6   5       53.23       61.37      7.14 o
  -5   6   5        0.08        1.37      5.15 o
  -4   6   5        7.05        7.81      5.12 o
  -3   6   5       30.87       43.38      8.66 o
  -2   6   5      313.38      293.94     17.26 o
  -1   6   5      102.75      131.63     12.15 o
   0   6   5       17.40       20.89      6.09 o
   1   6   5      102.54      123.66     10.84 o
   2   6   5      313.85      312.22     12.06 o
   3   6   5       30.53       37.71      5.03 o
   4   6   5        6.94        7.28      2.62 o
   5   6   5        0.08        4.83      4.28 o
   6   6   5       53.16       50.57      7.19 o
   7   6   5       57.55       50.87      8.00 o
  -6   7   5       18.31       17.70      7.46 o
  -5   7   5       66.72       63.36     10.61 o
  -4   7   5       14.02       11.53      3.61 o
  -3   7   5       34.25       36.93      5.39 o
  -2   7   5       47.79       54.66      9.85 o
  -1   7   5       33.83       32.76      8.36 o
   0   7   5      140.17      148.02     13.17 o
   1   7   5       33.99       34.26      6.95 o
   2   7   5       47.68       48.59      7.54 o
   3   7   5       34.24       33.98      4.29 o
   4   7   5       14.18       14.69      3.41 o
   5   7   5       66.71       78.21      8.42 o
   6   7   5       18.27       14.90      6.45 o
  -5   8   5       86.45       84.03     12.69 o
  -4   8   5        6.76        6.68      7.12 o
  -3   8   5      644.72      620.93     22.64 o
  -2   8   5       43.01       38.01      5.77 o
  -1   8   5      210.17      226.09     11.77 o
   0   8   5       84.73       97.00     11.45 o
   1   8   5      210.15      204.33     11.07 o
   2   8   5       43.17       49.75      6.26 o
   3   8   5      643.94      607.94     18.92 o
   4   8   5        6.73       18.57      6.05 o
   5   8   5       86.48       83.98      9.25 o
  -4   9   5        4.65        1.63      5.20 o
  -3   9   5       19.58       15.35      4.79 o
  -2   9   5      144.12      150.73     10.34 o
  -1   9   5       14.05       22.29      5.75 o
   0   9   5       52.91       42.52      6.41 o
   1   9   5       14.03       15.77      4.64 o
   2   9   5      144.42      131.06      9.76 o
   3   9   5       19.61       23.90      8.67 o
   4   9   5        4.71        7.28      7.50 o
  -3  10   5       47.33       28.23      8.34 o
  -2  10   5       71.11       81.95     14.54 o
  -1  10   5       11.42       13.43      4.71 o
   0  10   5        2.57        4.73      4.83 o
   1  10   5       11.38       18.46      5.34 o
   2  10   5       70.99       91.20      9.28 o
   3  10   5       47.43       33.28      8.96 o
   0   0   6     2616.22     2544.83     33.41 o
   1   0   6       82.69       81.60      2.95 o
   2   0   6     1367.84     1369.12     10.78 o
   3   0   6      140.13      135.28      3.21 o
   4   0   6      247.90      243.09      4.63 o
   5   0   6       63.94       68.33      2.66 o
   6   0   6      650.78      647.93     20.00 o
   7   0   6       70.53       78.16      6.68 o
   8   0   6       28.65       26.16      4.84 o
  -8   1   6       56.98       52.69      6.27 o
  -7   1   6       67.85       83.28      6.99 o
  -6   1   6       63.71       64.24      3.52 o
  -5   1   6       82.20       81.50      2.51 o
  -4   1   6      207.82      207.43      3.77 o
  -3   1   6      167.11      153.32      2.77 o
  -2   1   6       59.16       42.75      1.75 o
  -1   1   6     1365.25     1349.99     24.62 o
   0   1   6      370.20      331.70     11.10 o
   1   1   6     1365.28     1373.93     12.48 o
   2   1   6       59.23       41.29      2.09 o
   3   1   6      167.28      160.63      4.46 o
   4   1   6      209.07      201.14      6.72 o
   5   1   6       81.51       86.58      4.35 o
   6   1   6       63.88       74.78      9.17 o
   7   1   6       67.90      102.98     11.60 o
   8   1   6       57.27       52.57      9.80 o
  -8   2   6       40.83       48.66      8.65 o
  -7   2   6      100.86      103.35     10.56 o
  -6   2   6      242.48      254.54      7.72 o
  -5   2   6      325.36      317.34      8.10 o
  -4   2   6       39.77       33.64      2.03 o
  -3   2   6       46.62       42.97      2.36 o
  -2   2   6      744.95      721.87     12.40 o
  -1   2   6      388.05      403.74     10.34 o
   0   2   6      270.79      211.07      5.48 o
   1   2   6      387.68      413.13      7.22 o
   2   2   6      744.42      720.82     12.21 o
   3   2   6       46.60       45.15      4.12 o
   4   2   6       39.67       40.65      3.70 o
   5   2   6      325.77      306.48     16.05 o
   6   2   6      242.50      222.44     14.99 o
   7   2   6      100.97      107.96     12.07 o
   8   2   6       40.83       48.18      9.70 o
  -8   3   6       18.66       19.96      6.09 o
  -7   3   6      406.06      375.71     19.45 o
  -6   3   6      460.50      449.02     11.12 o
  -5   3   6       41.39       40.98      8.28 o
  -4   3   6       43.54       33.77      2.32 o
  -3   3   6      852.78      870.76     16.92 o
  -2   3   6      120.05      143.63      9.84 o
  -1   3   6      389.94      405.42     15.68 o
   0   3   6      652.47      679.68     15.70 o
   1   3   6      390.16      406.81      8.19 o
   2   3   6      120.24      116.46      5.58 o
   3   3   6      852.57      916.12     17.00 o
   4   3   6       43.27       40.85      3.49 o
   5   3   6       41.66       43.79      8.13 o
   6   3   6      460.35      477.78     12.49 o
   7   3   6      406.12      384.63     15.54 o
   8   3   6       18.67       20.53      5.34 o
  -8   4   6       46.24       50.87      9.18 o
  -7   4   6      108.14       88.73      9.97 o
  -6   4   6       31.55       31.43      4.72 o
  -5   4   6      485.47      484.22     14.51 o
  -4   4   6      179.45      184.88      8.85 o
  -3   4   6      149.74      161.76     11.75 o
  -2   4   6      101.48       80.77      8.39 o
  -1   4   6      164.51      164.89     11.05 o
   0   4   6      673.24      670.65     15.08 o
   1   4   6      164.54      175.65      7.65 o
   2   4   6      101.26      102.35      9.53 o
   3   4   6      149.73      142.63      6.90 o
   4   4   6      179.26      174.03      7.36 o
   5   4   6      485.10      521.41     23.89 o
   6   4   6       31.62       40.07      5.46 o
   7   4   6      107.72      106.12      8.74 o
   8   4   6       46.30       51.97      6.84 o
  -7   5   6      105.21       94.17     11.00 o
  -6   5   6       86.26       86.09      7.26 o
  -5   5   6       91.27       95.90     15.05 o
  -4   5   6      387.48      369.14     19.28 o
  -3   5   6       28.01       25.64      6.45 o
  -2   5   6      129.20      127.24     11.19 o
  -1   5   6      906.41      961.32     29.31 o
   0   5   6      265.40      259.36     14.29 o
   1   5   6      906.79      919.21     19.78 o
   2   5   6      129.25      128.08      7.37 o
   3   5   6       28.04       26.40      4.97 o
   4   5   6      387.63      386.34     11.90 o
   5   5   6       91.54      100.56     11.95 o
   6   5   6       86.24       86.38      7.73 o
   7   5   6      105.06      131.61     23.35 o
  -7   6   6        5.35        4.51      5.19 o
  -6   6   6       55.69       59.25      9.88 o
  -5   6   6       22.12       18.72      6.26 o
  -4   6   6      504.96      485.24     23.87 o
  -3   6   6      217.40      223.69     16.04 o
  -2   6   6      111.26      111.20     11.51 o
  -1   6   6       29.57       42.08      8.70 o
   0   6   6       57.84       61.81      8.65 o
   1   6   6       29.49       42.97      7.48 o
   2   6   6      111.09      120.27      7.98 o
   3   6   6      217.59      214.04     10.02 o
   4   6   6      505.89      486.13     14.62 o
   5   6   6       22.14       17.15      5.22 o
   6   6   6       55.59       55.41      8.39 o
   7   6   6        5.35        9.88      4.72 o
  -6   7   6       10.42       14.25      6.19 o
  -5   7   6       56.98       43.11      8.94 o
  -4   7   6      142.72      158.86      8.95 o
  -3   7   6      195.72      194.99     15.99 o
  -2   7   6      433.89      457.63     23.40 o
  -1   7   6      359.61      362.64     20.25 o
   0   7   6        4.72        5.34      5.82 o
   1   7   6      359.99      389.61     19.71 o
   2   7   6      434.06      444.90     20.63 o
   3   7   6      195.55      185.86     10.04 o
   4   7   6      142.13      163.14      7.86 o
   5   7   6       57.05       61.59      7.90 o
   6   7   6       10.34       12.96      4.97 o
  -5   8   6       29.56       32.65      8.89 o
  -4   8   6       85.35       90.92     12.33 o
  -3   8   6       49.49       51.86      6.65 o
  -2   8   6      186.74      209.98     18.45 o
  -1   8   6       17.47       22.06      7.66 o
   0   8   6      610.70      634.08     28.06 o
   1   8   6       17.37       17.50      6.99 o
   2   8   6      186.52      193.99     11.49 o
   3   8   6       49.70       49.97      6.19 o
   4   8   6       85.17       81.48      8.72 o
   5   8   6       29.70       38.47      7.66 o
  -4   9   6        7.28       21.17      9.27 o
  -3   9   6       20.09       24.53      9.72 o
  -2   9   6       26.87       26.66      5.47 o
  -1   9   6        4.04        5.83      4.08 o
   0   9   6       17.76       19.11      5.20 o
   1   9   6        4.05        5.92      5.40 o
   2   9   6       26.65       29.18      5.85 o
   3   9   6       20.05       30.45      5.58 o
   4   9   6        7.38       21.51      8.50 o
  -2  10   6      102.43       99.73     18.40 o
  -1  10   6      160.29      139.68     11.02 o
   0  10   6       23.97       14.62      5.11 o
   1  10   6      160.43      136.00     10.65 o
   2  10   6      102.12      114.24      9.98 o
   1   0   7      335.95      375.17      6.68 o
   2   0   7       41.50       51.35      1.73 o
   3   0   7      441.07      444.82      5.16 o
   4   0   7      261.20      264.08      6.98 o
   5   0   7     1817.61     1805.37     22.59 o
   6   0   7      247.23      277.69     10.99 o
   7   0   7       17.28       21.43      6.18 o
   8   0   7        2.74        0.30      3.41 o
  -8   1   7      100.28      105.79     10.05 o
  -7   1   7       40.71       53.32      5.84 o
  -6   1   7      212.76      212.04      6.05 o
  -5   1   7      737.38      717.83      9.21 o
  -4   1   7      229.87      224.64      6.55 o
  -3   1   7     1599.43     1719.95     12.53 o
  -2   1   7       67.58       81.75      2.39 o
  -1   1   7       17.69       12.18      1.38 o
   0   1   7       25.54       15.92      1.98 o
   1   1   7       17.98       11.62      2.24 o
   2   1   7       67.60       79.30      2.63 o
   3   1   7     1599.12     1692.11     19.32 o
   4   1   7      229.34      225.31      7.46 o
   5   1   7      737.95      732.97     14.84 o
   6   1   7      211.93      207.17     14.56 o
   7   1   7       40.70       58.22      9.34 o
   8   1   7      100.19       99.65     12.50 o
  -8   2   7       47.69       52.11      8.48 o
  -7   2   7       20.57       15.85      5.69 o
  -6   2   7      506.97      509.30     11.16 o
  -5   2   7      396.53      365.48     14.21 o
  -4   2   7      508.50      512.57      7.80 o
  -3   2   7      340.34      305.11     11.48 o
  -2   2   7      150.87      138.29      8.88 o
  -1   2   7      199.43      196.65     10.10 o
   0   2   7      511.67      557.33     11.24 o
   1   2   7      199.65      202.02      4.96 o
   2   2   7      151.44      150.64      3.99 o
   3   2   7      340.81      319.59     11.44 o
   4   2   7      509.54      517.94     11.63 o
   5   2   7      396.10      376.46     18.07 o
   6   2   7      506.92      548.17     23.88 o
   7   2   7       20.71       23.25      6.69 o
   8   2   7       47.73       48.98      9.39 o
  -8   3   7      237.79      261.26     17.42 o
  -7   3   7      376.89      374.63     19.27 o
  -6   3   7     1250.98     1233.47     34.46 o
  -5   3   7      247.77      257.42      9.72 o
  -4   3   7      373.98      371.34     12.24 o
  -3   3   7     1109.69     1104.72     30.10 o
  -2   3   7       72.22       73.28      7.73 o
  -1   3   7     1885.19     1894.30     40.48 o
   0   3   7      271.52      296.37      8.86 o
   1   3   7     1883.07     1957.47     22.32 o
   2   3   7       72.38       75.39      3.17 o
   3   3   7     1109.61     1149.72     20.22 o
   4   3   7      373.16      391.79     15.03 o
   5   3   7      247.98      259.31     16.24 o
   6   3   7     1250.66     1243.29     27.60 o
   7   3   7      377.52      385.97     15.81 o
   8   3   7      237.89      266.75     14.23 o
  -8   4   7       66.21       87.06     11.05 o
  -7   4   7      173.96      162.62     13.14 o
  -6   4   7      146.63      146.33      8.38 o
  -5   4   7        6.76       14.37      7.28 o
  -4   4   7      705.64      692.10     25.37 o
  -3   4   7       24.16       19.58      6.39 o
  -2   4   7      398.72      395.12     17.67 o
  -1   4   7      474.74      461.30     18.75 o
   0   4   7        6.17       16.43      4.97 o
   1   4   7      474.96      469.70     12.70 o
   2   4   7      399.38      410.45     11.84 o
   3   4   7       24.42       24.07      3.87 o
   4   4   7      706.80      714.90     16.01 o
   5   4   7        6.76       10.45      6.32 o
   6   4   7      146.13      138.70     13.85 o
   7   4   7      173.94      152.61     10.51 o
   8   4   7       66.23       74.19      8.11 o
  -7   5   7      779.55      787.70     21.79 o
  -6   5   7       56.58       69.42      9.27 o
  -5   5   7      102.81      108.18     11.47 o
  -4   5   7        1.55       -1.33      5.28 o
  -3   5   7       92.59       89.47     10.33 o
  -2   5   7       54.74       45.30      8.26 o
  -1   5   7      234.52      239.12     14.82 o
   0   5   7      631.74      709.10     24.52 o
   1   5   7      234.65      236.54      9.87 o
   2   5   7       54.63       57.94      6.99 o
   3   5   7       92.45       96.37      8.66 o
   4   5   7        1.57        3.10      2.79 o
   5   5   7      102.62      104.20     12.10 o
   6   5   7       56.28       67.95      8.91 o
   7   5   7      779.57      793.30     24.44 o
  -7   6   7        6.67       12.22      6.14 o
  -6   6   7      133.42      115.29     12.83 o
  -5   6   7      145.89      137.09     13.30 o
  -4   6   7       29.77       19.93      7.29 o
  -3   6   7      408.90      386.29     21.05 o
  -2   6   7       19.03       26.62      7.46 o
  -1   6   7       16.39       15.21      6.11 o
   0   6   7      200.75      234.93     15.10 o
   1   6   7       16.50       14.60      5.89 o
   2   6   7       19.02       26.85      5.19 o
   3   6   7      409.01      400.36     15.98 o
   4   6   7       29.90       28.41     12.31 o
   5   6   7      145.53      154.70     15.59 o
   6   6   7      133.43      138.98     10.28 o
   7   6   7        6.69        6.97      6.26 o
  -6   7   7       44.13       48.86      9.91 o
  -5   7   7      134.79      123.03     13.54 o
  -4   7   7       71.96       73.42      6.59 o
  -3   7   7      325.37      339.40     21.09 o
  -2   7   7      304.55      334.83     20.28 o
  -1   7   7      113.23      130.37     12.87 o
   0   7   7       79.38       72.59     10.17 o
   1   7   7      113.03      108.99     11.16 o
   2   7   7      304.62      320.15     13.28 o
   3   7   7      325.33      328.25     13.34 o
   4   7   7       71.96       74.80      6.89 o
   5   7   7      135.22      131.34     10.28 o
   6   7   7       43.93       58.84      9.47 o
  -5   8   7       77.80       69.57     12.32 o
  -4   8   7       64.59       62.84     11.35 o
  -3   8   7      104.86      105.12      8.37 o
  -2   8   7       76.46       82.61     11.55 o
  -1   8   7       19.24       25.35      8.05 o
   0   8   7      116.88      119.80     12.99 o
   1   8   7       19.32       17.83      6.48 o
   2   8   7       76.22       62.48      9.37 o
   3   8   7      104.46      110.17      7.31 o
   4   8   7       64.34       88.79      8.96 o
   5   8   7       77.73       84.61     13.26 o
  -4   9   7        0.43        9.70      6.80 o
  -3   9   7       85.78       88.69      8.22 o
  -2   9   7      167.60      185.24     15.88 o
  -1   9   7       19.24       27.14      5.30 o
   0   9   7       30.14       33.83      5.88 o
   1   9   7       19.22       25.09      5.56 o
   2   9   7      167.96      189.37     11.61 o
   3   9   7       85.86       95.20     17.64 o
   4   9   7        0.41       -2.15      6.56 o
  -2  10   7       64.04       50.49      7.40 o
  -1  10   7      164.64      167.50     20.22 o
   0  10   7        0.00        0.16      3.88 o
   1  10   7      164.68      162.66     13.58 o
   2  10   7       63.87       46.60      6.81 o
   0   0   8     3228.49     2856.99     31.91 o
   1   0   8       43.68       37.57      2.42 o
   2   0   8    10961.58    10769.82    146.36 o
   3   0   8      502.19      570.73      9.35 o
   4   0   8        2.83        3.99      1.25 o
   5   0   8      212.90      203.14      5.14 o
   6   0   8     1771.25     1883.42     32.27 o
   7   0   8        9.62        7.40      3.48 o
   8   0   8       20.97       26.94      5.21 o
  -8   1   8       56.07       72.12      7.26 o
  -7   1   8      183.61      177.99      9.71 o
  -6   1   8      894.40      894.41     15.91 o
  -5   1   8      991.21      971.53     12.91 o
  -4   1   8       19.65       18.82      1.91 o
  -3   1   8      813.72      835.27     10.11 o
  -2   1   8     3261.93     3450.67     32.32 o
  -1   1   8     2637.15     2873.76     33.08 o
   0   1   8      630.65      611.87     11.19 o
   1   1   8     2637.07     2853.30     28.20 o
   2   1   8     3261.51     3426.65     27.46 o
   3   1   8      813.54      841.18     12.54 o
   4   1   8       19.65       20.23      6.07 o
   5   1   8      990.88     1013.94     18.91 o
   6   1   8      894.29      855.69     30.51 o
   7   1   8      183.85      167.63     14.46 o
   8   1   8       56.01       78.58     11.53 o
  -8   2   8       46.42       53.17      8.23 o
  -7   2   8      162.77      148.93     11.93 o
  -6   2   8       46.48       43.61      3.59 o
  -5   2   8       59.92       51.88      3.62 o
  -4   2   8      642.98      605.16     13.02 o
  -3   2   8     2225.55     2264.70     30.22 o
  -2   2   8      237.76      253.54     12.48 o
  -1   2   8     1456.18     1237.33     29.49 o
   0   2   8     4690.78     4540.94     51.56 o
   1   2   8     1455.46     1217.28     12.92 o
   2   2   8      238.05      270.01      5.46 o
   3   2   8     2224.20     2294.89     42.54 o
   4   2   8      643.40      626.46     13.55 o
   5   2   8       60.01       64.00      8.42 o
   6   2   8       46.59       55.98      8.73 o
   7   2   8      162.48      189.28     15.49 o
   8   2   8       46.56       49.85      9.32 o
  -8   3   8       20.85       33.10      6.86 o
  -7   3   8       39.37       52.58      8.14 o
  -6   3   8        1.85        3.28      2.82 o
  -5   3   8      589.46      585.11     14.85 o
  -4   3   8      735.67      698.80     24.11 o
  -3   3   8      268.72      274.46     14.25 o
  -2   3   8      111.40      111.96      9.06 o
  -1   3   8      630.40      674.60     21.70 o
   0   3   8       58.74       68.07      4.79 o
   1   3   8      631.08      691.70     11.37 o
   2   3   8      111.50      106.77      3.70 o
   3   3   8      269.26      278.68     10.55 o
   4   3   8      736.10      724.24     15.69 o
   5   3   8      589.13      589.13     18.67 o
   6   3   8        1.79        5.25      4.13 o
   7   3   8       39.83       35.13      5.62 o
   8   3   8       20.80       28.48      5.94 o
  -7   4   8       21.03       27.95      6.31 o
  -6   4   8       45.15       40.71      5.19 o
  -5   4   8      303.68      290.00     16.93 o
  -4   4   8      557.03      496.79     21.65 o
  -3   4   8      607.22      604.48     23.22 o
  -2   4   8        7.36        5.55      5.18 o
  -1   4   8      428.32      441.83     18.45 o
   0   4   8       22.44       22.66      3.86 o
   1   4   8      428.12      437.41     12.39 o
   2   4   8        7.35       13.08      3.81 o
   3   4   8      607.40      622.67     15.24 o
   4   4   8      557.22      546.48     14.26 o
   5   4   8      304.12      303.48     18.78 o
   6   4   8       45.10       41.28      6.35 o
   7   4   8       20.97       35.39      7.63 o
  -7   5   8      121.05      146.86      9.84 o
  -6   5   8       19.05       29.74      7.82 o
  -5   5   8       46.01       34.37      7.63 o
  -4   5   8     1389.09     1352.86     40.15 o
  -3   5   8       62.84       63.14      9.26 o
  -2   5   8      192.26      181.41     13.29 o
  -1   5   8       58.71       63.16      8.94 o
   0   5   8        3.73        0.57      5.48 o
   1   5   8       58.93       57.42      9.92 o
   2   5   8      192.40      191.69     15.31 o
   3   5   8       62.76       69.41      8.78 o
   4   5   8     1388.99     1393.62     29.04 o
   5   5   8       45.78       55.85      9.99 o
   6   5   8       19.03       28.41      8.62 o
   7   5   8      121.05      138.93     10.39 o
  -7   6   8       22.74       26.54      8.26 o
  -6   6   8       37.03       38.22      8.21 o
  -5   6   8       12.04       10.15      5.93 o
  -4   6   8      130.59      116.57     12.48 o
  -3   6   8      167.58      184.42     14.94 o
  -2   6   8      102.79      101.07     11.19 o
  -1   6   8       31.60       24.66      7.53 o
   0   6   8      675.87      640.26     25.28 o
   1   6   8       31.86       44.06      7.45 o
   2   6   8      103.10       97.82      7.42 o
   3   6   8      167.41      184.17      9.56 o
   4   6   8      130.85      115.15      7.58 o
   5   6   8       12.04       27.07      9.30 o
   6   6   8       37.16       36.96     12.13 o
   7   6   8       22.70       22.57      9.44 o
  -6   7   8        9.17        9.36      6.28 o
  -5   7   8       21.35       23.18      7.96 o
  -4   7   8      245.12      237.36     18.31 o
  -3   7   8      194.61      209.53     16.90 o
  -2   7   8       31.66       32.06      8.02 o
  -1   7   8       21.74       13.22      7.29 o
   0   7   8       27.96       22.74      7.10 o
   1   7   8       21.71       25.28      7.20 o
   2   7   8       31.58       32.09      5.73 o
   3   7   8      194.69      197.69     10.59 o
   4   7   8      245.17      253.10     20.01 o
   5   7   8       21.31       20.04      5.37 o
   6   7   8        9.12        3.62      5.07 o
  -5   8   8       42.11       45.87     10.42 o
  -4   8   8       68.30       64.18     11.31 o
  -3   8   8      106.97      105.92     13.21 o
  -2   8   8       60.98       53.43     10.29 o
  -1   8   8      581.13      576.86     28.01 o
   0   8   8        8.74       24.35      8.24 o
   1   8   8      581.10      573.01     26.61 o
   2   8   8       60.87       59.92      9.33 o
   3   8   8      106.97      119.01     14.72 o
   4   8   8       68.29       75.30      8.75 o
   5   8   8       41.91       49.10      8.16 o
  -4   9   8        7.62        9.16      8.85 o
  -3   9   8      186.28      206.20     12.25 o
  -2   9   8       66.64       66.34      9.18 o
  -1   9   8      117.26      112.59     13.91 o
   0   9   8       30.32       30.77      8.53 o
   1   9   8      117.34      108.83     12.73 o
   2   9   8       66.39       69.62      7.53 o
   3   9   8      186.45      195.18     12.71 o
   4   9   8        7.59        6.95      6.98 o
  -2  10   8      149.66      152.03     11.43 o
  -1  10   8        3.35       10.61      5.26 o
   0  10   8        7.60       15.58      5.41 o
   1  10   8        3.29        0.21      9.51 o
   2  10   8      149.39      156.22     20.82 o
   1   0   9      459.83      566.34      9.21 o
   2   0   9      499.33      465.42      8.85 o
   3   0   9        0.12        1.18      1.43 o
   4   0   9        0.00       -0.03      0.95 o
   5   0   9     3410.51     3387.53     29.93 o
   6   0   9      200.76      199.68      9.56 o
   7   0   9       10.79       10.95      3.96 o
   8   0   9       69.75       74.36     11.12 o
  -8   1   9      137.90      150.17     15.18 o
  -7   1   9      142.31      131.73      8.36 o
  -6   1   9        3.42        4.32      2.23 o
  -5   1   9        8.39       12.34      1.95 o
  -4   1   9      288.91      285.37      5.63 o
  -3   1   9      327.87      339.17      7.13 o
  -2   1   9      497.23      550.13      8.21 o
  -1   1   9      337.33      362.92      7.67 o
   0   1   9      196.34      188.17      4.54 o
   1   1   9      336.50      365.79      7.28 o
   2   1   9      497.26      537.46      6.96 o
   3   1   9      327.83      333.82      7.64 o
   4   1   9      289.31      265.05      8.92 o
   5   1   9        8.44       19.24      3.49 o
   6   1   9        3.37       -1.34      5.13 o
   7   1   9      142.43      138.47     13.53 o
   8   1   9      137.87      152.90     15.05 o
  -7   2   9      133.08      126.42     10.84 o
  -6   2   9      336.95      346.86     15.77 o
  -5   2   9     2457.41     2374.75     44.89 o
  -4   2   9       71.71       67.41      7.32 o
  -3   2   9      109.77      113.94      8.70 o
  -2   2   9      203.75      221.80     11.90 o
  -1   2   9     2334.68     2462.23     31.45 o
   0   2   9     1650.42     1762.82     37.79 o
   1   2   9     2336.36     2387.41     33.66 o
   2   2   9      204.10      231.90      4.95 o
   3   2   9      110.14      114.86      4.32 o
   4   2   9       71.71       69.51      6.19 o
   5   2   9     2457.48     2468.53     54.80 o
   6   2   9      337.52      338.85     19.19 o
   7   2   9      132.12      126.83     13.11 o
   8   2   9       45.07       51.13     10.08 o
  -7   3   9      136.35      146.74     11.97 o
  -6   3   9      404.71      417.69     13.39 o
  -5   3   9       26.24       32.51      6.05 o
  -4   3   9       41.20       50.60      7.59 o
  -3   3   9      715.27      746.16     25.01 o
  -2   3   9        8.26        8.62      5.19 o
  -1   3   9      714.39      768.70     24.21 o
   0   3   9      221.03      216.13      7.96 o
   1   3   9      714.70      754.80     12.20 o
   2   3   9        8.34        6.29      1.75 o
   3   3   9      715.34      729.11     12.20 o
   4   3   9       41.33       38.66      4.12 o
   5   3   9       26.43       32.22      4.95 o
   6   3   9      405.43      415.67     18.74 o
   7   3   9      136.35      167.06     10.81 o
   8   3   9       99.31      112.58     24.39 o
  -7   4   9       76.16       56.93      7.86 o
  -6   4   9      141.90      140.66     12.35 o
  -5   4   9      695.24      693.61     26.77 o
  -4   4   9     2038.86     1944.27     48.01 o
  -3   4   9      231.25      237.23     14.95 o
  -2   4   9       36.70       47.13      7.70 o
  -1   4   9     2235.58     2354.66     50.99 o
   0   4   9      247.48      235.53      9.24 o
   1   4   9     2235.21     2367.16     35.20 o
   2   4   9       36.65       41.86      4.71 o
   3   4   9      230.33      205.46      8.88 o
   4   4   9     2039.66     1982.39     32.54 o
   5   4   9      695.03      692.98     29.11 o
   6   4   9      141.91      151.43      9.98 o
   7   4   9       76.29       86.43     14.99 o
  -7   5   9      387.25      404.89     21.04 o
  -6   5   9       14.11       26.50      7.40 o
  -5   5   9      168.39      168.81     14.15 o
  -4   5   9      142.92      141.68     13.32 o
  -3   5   9      135.95      140.53     12.69 o
  -2   5   9      513.89      488.40     22.21 o
  -1   5   9      253.89      271.08     16.04 o
   0   5   9      290.74      310.15     16.59 o
   1   5   9      253.50      250.01     16.36 o
   2   5   9      513.88      514.09     15.05 o
   3   5   9      135.40      148.12      8.22 o
   4   5   9      142.46      157.30      8.41 o
   5   5   9      168.63      202.48     16.76 o
   6   5   9       14.05       35.58      9.27 o
   7   5   9      387.80      435.63     31.52 o
  -6   6   9       97.76       96.23     12.49 o
  -5   6   9      111.92      120.16     12.91 o
  -4   6   9      782.54      758.41     31.10 o
  -3   6   9     1035.26     1031.14     36.06 o
  -2   6   9      144.12      141.25     13.33 o
  -1   6   9       23.17       20.93      7.04 o
   0   6   9      264.26      278.94     17.12 o
   1   6   9       22.98       30.78      5.76 o
   2   6   9      143.96      146.54     11.33 o
   3   6   9     1035.33     1071.71     24.07 o
   4   6   9      782.93      737.25     19.54 o
   5   6   9      111.86      120.12     13.87 o
   6   6   9       98.19       84.97      8.48 o
  -6   7   9        8.47        4.50      5.51 o
  -5   7   9       22.66       22.64      7.70 o
  -4   7   9       83.56       94.45     12.75 o
  -3   7   9      348.77      357.87     22.07 o
  -2   7   9      270.27      252.88     18.38 o
  -1   7   9       32.65       38.20      8.69 o
   0   7   9       70.38       68.00      9.77 o
   1   7   9       32.58       30.79      6.99 o
   2   7   9      269.50      276.51     12.59 o
   3   7   9      349.20      363.33     14.37 o
   4   7   9       83.32       93.60     12.97 o
   5   7   9       22.70       13.89      8.79 o
   6   7   9        8.45       12.43      5.70 o
  -5   8   9       78.44       76.44     12.30 o
  -4   8   9       77.40       60.55     10.75 o
  -3   8   9      270.32      281.34     20.68 o
  -2   8   9       86.94       94.22     12.97 o
  -1   8   9        7.97       12.98      6.89 o
   0   8   9       43.78       43.46      9.48 o
   1   8   9        7.82       14.94      6.49 o
   2   8   9       86.81       96.31     11.16 o
   3   8   9      270.62      265.14     13.17 o
   4   8   9       77.53       84.47     13.97 o
   5   8   9       78.85       79.05      9.08 o
  -3   9   9       67.68       66.42     12.15 o
  -2   9   9       76.50       71.39     11.44 o
  -1   9   9      127.22      127.00     14.68 o
   0   9   9      111.89      110.25     13.58 o
   1   9   9      127.15      105.74     12.83 o
   2   9   9       76.43       61.16     10.05 o
   3   9   9       67.74       61.45     11.13 o
  -1  10   9      146.22      141.65     23.36 o
   0  10   9       10.91        8.52      4.43 o
   1  10   9      146.10      130.46     10.78 o
   0   0  10      886.92      922.74     24.65 o
   1   0  10      666.52      715.95     11.03 o
   2   0  10      560.82      649.17     15.63 o
   3   0  10      449.25      405.16     11.03 o
   4   0  10      136.11      144.31      5.12 o
   5   0  10       51.86       50.16      3.85 o
   6   0  10      152.79      148.56      7.99 o
   7   0  10      155.15      174.69     15.12 o
   8   0  10       45.79       46.74      9.83 o
  -8   1  10       94.58      109.00     13.29 o
  -7   1  10       37.97       36.23      4.82 o
  -6   1  10      111.73      111.57      5.60 o
  -5   1  10      510.55      496.38     10.91 o
  -4   1  10      118.41      113.99      4.73 o
  -3   1  10       93.13       92.43      4.72 o
  -2   1  10       56.49       58.82      1.82 o
  -1   1  10      178.08      182.56      9.78 o
   0   1  10     2302.08     2173.54     28.27 o
   1   1  10      178.11      169.83      4.13 o
   2   1  10       56.20       55.42      2.00 o
   3   1  10       93.52       94.56      4.38 o
   4   1  10      118.02      116.97      6.24 o
   5   1  10      511.17      505.40     13.47 o
   6   1  10      111.29       98.24     10.75 o
   7   1  10       38.22       35.04      7.75 o
   8   1  10       94.34      117.05     13.82 o
  -7   2  10       81.24       83.79      8.78 o
  -6   2  10      230.53      234.75      9.57 o
  -5   2  10       74.67       77.93      5.51 o
  -4   2  10      268.01      273.20      9.31 o
  -3   2  10      162.95      194.81     14.47 o
  -2   2  10      201.16      224.86     12.62 o
  -1   2  10      221.14      265.52     11.13 o
   0   2  10        4.11        4.47      2.63 o
   1   2  10      221.43      246.81     11.17 o
   2   2  10      201.59      237.26      8.84 o
   3   2  10      163.42      180.29      5.05 o
   4   2  10      267.87      278.28      6.28 o
   5   2  10       75.15       76.79      9.17 o
   6   2  10      230.44      246.39     16.65 o
   7   2  10       81.20       85.72     11.15 o
   8   2  10      101.54      107.27     13.10 o
  -7   3  10       62.93       56.57      7.95 o
  -6   3  10      296.91      303.56     11.36 o
  -5   3  10      603.32      605.66     23.66 o
  -4   3  10     1075.23      999.52     30.85 o
  -3   3  10      755.40      730.40     25.20 o
  -2   3  10      187.23      195.51     12.43 o
  -1   3  10     1056.02     1012.97     29.16 o
   0   3  10       82.81      104.09      5.88 o
   1   3  10     1056.60     1060.91     19.97 o
   2   3  10      186.80      177.98      4.77 o
   3   3  10      755.81      723.38     13.72 o
   4   3  10     1074.91     1093.75     21.46 o
   5   3  10      603.44      619.84     13.04 o
   6   3  10      296.57      302.24     22.66 o
   7   3  10       62.76       60.49      7.24 o
  -7   4  10      113.14      106.14     10.44 o
  -6   4  10      214.75      215.85     10.13 o
  -5   4  10      271.20      234.97     15.82 o
  -4   4  10      456.42      456.81     21.39 o
  -3   4  10      211.00      234.75     15.04 o
  -2   4  10       68.32       51.82      8.06 o
  -1   4  10      604.04      591.15     22.75 o
   0   4  10       31.56       34.02      4.74 o
   1   4  10      604.44      600.97     15.74 o
   2   4  10       68.16       76.77      6.17 o
   3   4  10      211.39      221.27     10.09 o
   4   4  10      456.71      486.83     14.29 o
   5   4  10      270.83      248.90     17.28 o
   6   4  10      215.11      209.89     11.75 o
   7   4  10      112.84      115.07     12.58 o
  -6   5  10      155.19      139.01     13.74 o
  -5   5  10       57.64       58.55      9.09 o
  -4   5  10     1759.54     1693.57     46.90 o
  -3   5  10      258.92      246.20     16.58 o
  -2   5  10      342.43      342.87     18.83 o
  -1   5  10      331.97      332.63     17.96 o
   0   5  10      414.24      422.37     19.80 o
   1   5  10      332.04      355.55     14.91 o
   2   5  10      342.85      349.54     12.55 o
   3   5  10      258.22      263.49     19.05 o
   4   5  10     1758.38     1752.68     31.50 o
   5   5  10       57.35       44.13      8.79 o
   6   5  10      154.91      155.81     15.89 o
   7   5  10       20.83       22.03      5.63 o
  -6   6  10       49.58       49.26      9.25 o
  -5   6  10       11.94        9.49      5.87 o
  -4   6  10      262.81      275.74     18.88 o
  -3   6  10       99.38      121.40     12.62 o
  -2   6  10      144.55      111.45     12.09 o
  -1   6  10      152.90      170.83     14.40 o
   0   6  10      129.06      139.27     12.85 o
   1   6  10      152.98      147.74     14.79 o
   2   6  10      144.66      150.74      9.11 o
   3   6  10       99.15      113.99      8.05 o
   4   6  10      262.13      280.90     12.05 o
   5   6  10       11.93       23.52      9.14 o
   6   6  10       49.50       57.23     11.54 o
  -6   7  10        5.52        5.81      7.09 o
  -5   7  10       81.87       86.65     11.90 o
  -4   7  10      164.35      158.14     15.46 o
  -3   7  10      190.97      169.78     15.81 o
  -2   7  10      136.51      137.15     13.98 o
  -1   7  10        2.89        7.68      7.27 o
   0   7  10      546.69      517.42     24.84 o
   1   7  10        2.90       -1.84      4.82 o
   2   7  10      136.11      153.32     14.51 o
   3   7  10      191.53      206.47     11.06 o
   4   7  10      164.68      162.33     16.33 o
   5   7  10       81.94       94.72     13.71 o
   6   7  10        5.43       11.98      5.44 o
  -5   8  10       89.20       76.99     12.65 o
  -4   8  10       38.79       44.00     10.77 o
  -3   8  10      111.06       99.59     13.72 o
  -2   8  10       26.82       41.07      9.60 o
  -1   8  10      198.90      173.40     15.68 o
   0   8  10       35.44       48.04      9.74 o
   1   8  10      199.26      190.84     15.68 o
   2   8  10       26.83       38.10      8.63 o
   3   8  10      110.68      107.57      8.97 o
   4   8  10       38.85       47.79     10.49 o
   5   8  10       88.76       88.49      9.64 o
  -3   9  10       52.34       62.93     11.71 o
  -2   9  10       15.32       14.11      7.40 o
  -1   9  10       30.08       21.70      7.46 o
   0   9  10        1.65        0.81      5.87 o
   1   9  10       30.01       32.97      8.79 o
   2   9  10       15.54       13.75      6.36 o
   3   9  10       52.48       45.20      8.79 o
   0  10  10       21.09       14.44      7.74 o
   1   0  11       60.91       70.54      3.48 o
   2   0  11        6.43        3.23      1.92 o
   3   0  11      255.95      250.14      8.83 o
   4   0  11     1006.93     1023.66     20.37 o
   5   0  11        6.18        6.86      2.93 o
   6   0  11      125.05      121.33     12.07 o
   7   0  11      178.62      165.29     14.93 o
   8   0  11      141.81      175.74     16.40 o
  -8   1  11        7.49        6.35      6.52 o
  -7   1  11      309.29      321.11     20.31 o
  -6   1  11      300.18      340.98      9.65 o
  -5   1  11       17.10       15.04      2.55 o
  -4   1  11       66.81       65.56      4.64 o
  -3   1  11      606.10      651.99     10.41 o
  -2   1  11      499.66      529.34     15.84 o
  -1   1  11      424.73      404.17      8.79 o
   0   1  11     1379.54     1573.55     14.92 o
   1   1  11      423.95      386.44      6.71 o
   2   1  11      499.11      541.20      8.82 o
   3   1  11      606.56      630.56     13.10 o
   4   1  11       66.68       83.34      5.67 o
   5   1  11       17.05       19.14      3.41 o
   6   1  11      300.18      331.07     18.99 o
   7   1  11      309.21      315.86     20.02 o
   8   1  11        7.47        4.17      5.76 o
  -6   2  11      260.62      248.80      9.90 o
  -5   2  11      353.66      356.25     11.10 o
  -4   2  11      120.32      122.83      7.73 o
  -3   2  11      294.97      299.74      8.31 o
  -2   2  11      439.38      463.71      9.76 o
  -1   2  11      963.36     1021.81     17.50 o
   0   2  11       90.05       99.56      5.98 o
   1   2  11      962.99      996.45     18.82 o
   2   2  11      439.26      477.73     14.42 o
   3   2  11      294.90      303.63      9.84 o
   4   2  11      120.01      127.15     10.29 o
   5   2  11      353.29      353.85     18.21 o
   6   2  11      260.33      288.91     18.06 o
   7   2  11      133.12      154.02     14.38 o
   8   2  11       97.15       98.72     12.27 o
  -6   3  11       10.57       11.56      3.24 o
  -5   3  11      637.72      602.66     19.96 o
  -4   3  11      146.86      152.78     11.95 o
  -3   3  11      171.39      190.67     13.20 o
  -2   3  11      276.65      294.74     15.63 o
  -1   3  11       82.95      108.78      9.75 o
   0   3  11      132.59      128.63      6.68 o
   1   3  11       82.94      105.99      9.76 o
   2   3  11      276.81      269.55      5.97 o
   3   3  11      171.32      171.14      8.95 o
   4   3  11      147.00      160.12      8.03 o
   5   3  11      638.21      637.06     13.62 o
   6   3  11       10.60       11.03     10.14 o
   7   3  11      129.05      131.43     10.01 o
  -6   4  11       21.60       20.46      3.84 o
  -5   4  11        5.89        3.46      4.93 o
  -4   4  11      136.53      114.55     11.36 o
  -3   4  11      109.11      113.03     11.28 o
  -2   4  11      758.34      760.55     27.35 o
  -1   4  11      121.20      119.66     10.97 o
   0   4  11      175.62      182.03     15.15 o
   1   4  11      121.32      118.70      7.40 o
   2   4  11      758.64      775.27     18.43 o
   3   4  11      109.14       97.23     12.63 o
   4   4  11      136.91      154.53     14.47 o
   5   4  11        5.95       13.89      6.73 o
   6   4  11       21.61       28.48      5.73 o
   7   4  11       80.23       82.14      8.61 o
  -6   5  11       30.41       25.25      7.15 o
  -5   5  11       44.05       34.92      8.01 o
  -4   5  11      140.90      135.76     12.93 o
  -3   5  11      285.74      283.49     17.75 o
  -2   5  11       25.69       22.11      6.95 o
  -1   5  11      112.51      114.66     11.78 o
   0   5  11       21.01       23.81      6.36 o
   1   5  11      112.60      110.39      8.36 o
   2   5  11       25.85       19.11      4.47 o
   3   5  11      285.80      268.50     11.32 o
   4   5  11      140.71      140.48     10.77 o
   5   5  11       44.06       45.14      9.93 o
   6   5  11       30.55       34.04      9.02 o
   7   5  11       52.71       57.76      7.65 o
  -6   6  11       80.78       74.90     11.31 o
  -5   6  11       17.29       18.35      7.68 o
  -4   6  11       70.99       54.74      9.48 o
  -3   6  11        5.39       13.76      6.31 o
  -2   6  11        1.63       12.20      7.05 o
  -1   6  11       69.57       82.91     10.88 o
   0   6  11        4.74        7.98      6.34 o
   1   6  11       69.49       69.92      7.04 o
   2   6  11        1.62        3.21      3.65 o
   3   6  11        5.41        4.55      3.58 o
   4   6  11       71.22       85.86      7.23 o
   5   6  11       17.29       30.31      9.61 o
   6   6  11       80.51       91.32     12.89 o
  -5   7  11       28.98       26.59      8.19 o
  -4   7  11       30.69       34.05      8.16 o
  -3   7  11       86.09       65.75     10.53 o
  -2   7  11       54.71       48.73      9.44 o
  -1   7  11      157.82      145.53     14.04 o
   0   7  11        5.43       14.96      6.39 o
   1   7  11      157.97      161.02     13.84 o
   2   7  11       54.80       48.00      7.48 o
   3   7  11       86.23       84.52      8.13 o
   4   7  11       30.57       37.55     10.26 o
   5   7  11       28.96       11.95      9.16 o
  -4   8  11       22.61       20.76      8.54 o
  -3   8  11      202.19      236.39     19.68 o
  -2   8  11      130.17      124.44     14.44 o
  -1   8  11       40.20       49.47      9.21 o
   0   8  11      116.15      112.97     13.34 o
   1   8  11       40.08       44.72      8.33 o
   2   8  11      129.94      100.05     11.82 o
   3   8  11      202.26      234.80     13.24 o
   4   8  11       22.59       28.49     10.73 o
  -3   9  11       12.69       20.97      8.11 o
  -2   9  11       32.72       23.73      8.50 o
  -1   9  11       12.66       14.06      8.23 o
   0   9  11       11.10       16.90      6.98 o
   1   9  11       12.63       10.55      6.85 o
   2   9  11       32.89       38.58      8.49 o
   3   9  11       12.75       16.03      7.61 o
   0   0  12      145.79      166.09     10.69 o
   1   0  12      344.29      341.65      7.68 o
   2   0  12       21.98       27.10      2.89 o
   3   0  12       11.32       18.02      3.42 o
   4   0  12       74.44       70.32      5.54 o
   5   0  12        5.92        9.98      3.36 o
   6   0  12        1.73        6.30      5.31 o
   7   0  12      109.16      106.40     12.33 o
   8   0  12        0.68       -6.59      5.79 o
  -7   1  12       43.87       59.30      9.83 o
  -6   1  12      155.79      134.75      8.11 o
  -5   1  12      180.87      161.63      6.14 o
  -4   1  12       62.40       68.94      3.74 o
  -3   1  12      146.33      167.30      4.63 o
  -2   1  12      624.24      624.09     22.18 o
  -1   1  12      181.52      192.77      5.44 o
   0   1  12      306.88      286.61      6.59 o
   1   1  12      181.50      188.34      4.58 o
   2   1  12      623.90      617.66      8.04 o
   3   1  12      146.17      177.44      7.28 o
   4   1  12       62.23       68.16      5.29 o
   5   1  12      181.39      187.55      8.67 o
   6   1  12      155.50      145.02     13.05 o
   7   1  12       43.90       55.77      9.50 o
   8   1  12       53.32       70.74     11.81 o
  -6   2  12       16.67       18.82      5.21 o
  -5   2  12       45.26       48.63      5.20 o
  -4   2  12       49.25       45.26      3.87 o
  -3   2  12      151.83      143.40     10.51 o
  -2   2  12      303.63      308.03      7.49 o
  -1   2  12      171.34      164.81      6.44 o
   0   2  12      119.64      130.54      4.82 o
   1   2  12      171.76      163.21      7.28 o
   2   2  12      303.47      311.47      8.85 o
   3   2  12      151.74      164.17      7.43 o
   4   2  12       49.06       54.42      4.95 o
   5   2  12       45.26       50.39      8.02 o
   6   2  12       16.68       17.63      6.32 o
   7   2  12       22.98       21.65      6.82 o
  -6   3  12       40.86       38.86      7.11 o
  -5   3  12      127.56      121.38      6.81 o
  -4   3  12      304.48      319.50     17.57 o
  -3   3  12      188.16      172.06     12.94 o
  -2   3  12      300.67      301.93     16.31 o
  -1   3  12     1119.70     1099.55     20.29 o
   0   3  12       11.78       16.86      3.54 o
   1   3  12     1119.56     1084.78     21.27 o
   2   3  12      300.59      274.12     10.54 o
   3   3  12      188.48      197.80      8.97 o
   4   3  12      304.38      289.43     10.94 o
   5   3  12      126.90      132.52      6.38 o
   6   3  12       40.94       34.46      7.91 o
   7   3  12      118.23      132.52     18.22 o
  -6   4  12      166.42      162.28     13.78 o
  -5   4  12      103.77       99.99     10.73 o
  -4   4  12        2.46        5.81      4.41 o
  -3   4  12       43.19       50.85      8.29 o
  -2   4  12       29.89       30.87      7.65 o
  -1   4  12      152.87      147.76     12.45 o
   0   4  12       23.70       36.76      5.18 o
   1   4  12      152.98      166.67      8.64 o
   2   4  12       29.89       25.41      4.57 o
   3   4  12       43.24       41.80      5.11 o
   4   4  12        2.45        7.46      3.28 o
   5   4  12      103.84      116.01     13.12 o
   6   4  12      166.61      177.72     11.15 o
   7   4  12       32.23       39.87     10.61 o
  -6   5  12       55.76       67.42     10.41 o
  -5   5  12       20.51       18.44      6.50 o
  -4   5  12       79.62       67.47     10.26 o
  -3   5  12       20.61       37.11      8.53 o
  -2   5  12      105.47       96.57     11.33 o
  -1   5  12       60.44       56.36      9.25 o
   0   5  12       19.24       28.95      5.30 o
   1   5  12       60.37       68.12      6.56 o
   2   5  12      105.47       98.84      7.40 o
   3   5  12       20.78       31.16      5.19 o
   4   5  12       79.13       70.47      6.41 o
   5   5  12       20.67       38.10      9.71 o
   6   5  12       55.62       61.70      7.59 o
  -6   6  12       47.57       51.65     10.51 o
  -5   6  12       19.89       21.76      7.90 o
  -4   6  12      130.65      129.56     14.02 o
  -3   6  12      318.29      325.73     20.55 o
  -2   6  12       30.17       26.00      7.49 o
  -1   6  12      159.84      140.87     13.32 o
   0   6  12       21.60       13.42      6.81 o
   1   6  12      159.31      155.11     14.14 o
   2   6  12       30.22       31.68      6.61 o
   3   6  12      318.90      317.51     13.35 o
   4   6  12      130.73      131.70      8.95 o
   5   6  12       19.92       25.57      8.20 o
   6   6  12       47.55       49.38     11.28 o
  -5   7  12        9.11       10.71      7.09 o
  -4   7  12       65.66       63.83     11.00 o
  -3   7  12       53.92       54.38      9.61 o
  -2   7  12       37.00       26.42      8.00 o
  -1   7  12      344.35      368.05     22.03 o
   0   7  12      270.91      295.39     19.24 o
   1   7  12      344.13      336.89     20.19 o
   2   7  12       36.84       39.97      6.03 o
   3   7  12       54.31       44.87     11.40 o
   4   7  12       65.39       47.40     10.17 o
   5   7  12        9.21       15.57      8.31 o
  -4   8  12       60.20       65.74     11.85 o
  -3   8  12       43.18       46.05      9.82 o
  -2   8  12      232.96      221.62     18.61 o
  -1   8  12        1.80        1.26      6.87 o
   0   8  12        3.89       10.61      6.64 o
   1   8  12        1.81       11.53      6.94 o
   2   8  12      232.94      266.82     18.60 o
   3   8  12       43.01       31.64      5.84 o
   4   8  12       60.19       77.53     13.09 o
  -2   9  12        3.85       14.38      8.36 o
  -1   9  12       60.01       47.99     10.23 o
   0   9  12       25.77       25.77      8.51 o
   1   9  12       59.87       49.45      9.45 o
   2   9  12        3.79       -0.05      5.88 o
   1   0  13      533.52      586.88     10.68 o
   2   0  13     1630.26     1664.42     21.72 o
   3   0  13       15.91       10.25      3.34 o
   4   0  13      358.38      379.02     19.89 o
   5   0  13       37.75       32.20      4.50 o
   6   0  13      410.48      364.89     20.26 o
   7   0  13        3.08        4.14      5.03 o
  -7   1  13       15.01       10.92      6.90 o
  -6   1  13       88.53       87.08      7.18 o
  -5   1  13       20.05       19.67      5.62 o
  -4   1  13      153.73      148.51      8.78 o
  -3   1  13       16.53       14.51      1.45 o
  -2   1  13      561.07      534.63     21.05 o
  -1   1  13      257.06      254.06      6.55 o
   0   1  13        1.27        2.46      1.32 o
   1   1  13      257.37      260.35     12.59 o
   2   1  13      561.07      537.02      7.58 o
   3   1  13       16.60       18.66      3.18 o
   4   1  13      153.31      148.24      7.69 o
   5   1  13       19.98       18.91      3.63 o
   6   1  13       88.77       70.06      9.62 o
   7   1  13       14.97       14.06      6.56 o
  -6   2  13       71.40       67.84      8.98 o
  -5   2  13      190.07      193.10     14.08 o
  -4   2  13        3.72        1.64      2.26 o
  -3   2  13       27.05       23.26      2.58 o
  -2   2  13      393.96      382.35     10.08 o
  -1   2  13       15.88       18.46      3.23 o
   0   2  13      380.05      360.47     10.55 o
   1   2  13       15.93       17.72      3.47 o
   2   2  13      394.36      394.48      8.00 o
   3   2  13       27.04       23.53      3.63 o
   4   2  13        3.70        6.17      2.94 o
   5   2  13      190.58      218.30     14.70 o
   6   2  13       71.58       78.56     10.30 o
   7   2  13       88.35       91.67     11.55 o
  -6   3  13       53.79       48.78      8.02 o
  -5   3  13      346.06      330.35     18.92 o
  -4   3  13       81.12       96.22     10.38 o
  -3   3  13      190.05      191.98     14.21 o
  -2   3  13       99.28      107.94     10.55 o
  -1   3  13      277.93      295.15     13.39 o
   0   3  13      243.73      255.03     11.97 o
   1   3  13      277.97      284.05     14.24 o
   2   3  13       99.32       85.45      6.24 o
   3   3  13      189.74      174.59     12.27 o
   4   3  13       81.23       84.53      8.01 o
   5   3  13      346.39      355.79     10.58 o
   6   3  13       53.86       53.72      6.68 o
   7   3  13       32.15       27.35      5.66 o
  -6   4  13       91.50       88.03     10.65 o
  -5   4  13       23.95       28.16      7.44 o
  -4   4  13      257.35      224.41     16.01 o
  -3   4  13      603.90      562.05     24.73 o
  -2   4  13      667.46      666.86     26.64 o
  -1   4  13      455.52      400.93     20.08 o
   0   4  13      154.67      154.24      9.92 o
   1   4  13      455.52      445.17     14.08 o
   2   4  13      666.69      663.55     17.66 o
   3   4  13      604.02      568.97     16.56 o
   4   4  13      257.30      245.30     10.91 o
   5   4  13       23.95       31.50      5.44 o
   6   4  13       91.71       91.71     12.46 o
   7   4  13       95.71      103.10      9.66 o
  -6   5  13      154.36      148.82     14.48 o
  -5   5  13       58.30       88.28     11.51 o
  -4   5  13      151.49      148.55     13.91 o
  -3   5  13      194.67      182.58     15.06 o
  -2   5  13        7.72       16.22      7.41 o
  -1   5  13       21.59       20.37      7.16 o
   0   5  13        4.39       11.60      4.46 o
   1   5  13       21.68       19.56      5.16 o
   2   5  13        7.72        8.17      4.06 o
   3   5  13      194.86      196.58     10.18 o
   4   5  13      151.54      148.63      8.94 o
   5   5  13       58.16       63.65     10.82 o
   6   5  13      154.88      169.79     11.22 o
  -6   6  13       21.05       29.63      8.52 o
  -5   6  13       77.00       81.82     11.89 o
  -4   6  13       25.50       23.56      7.53 o
  -3   6  13       72.25       93.52     12.13 o
  -2   6  13       51.35       56.64     10.30 o
  -1   6  13      163.77      178.59     15.27 o
   0   6  13        3.50       17.39      7.17 o
   1   6  13      163.44      152.13      9.98 o
   2   6  13       51.26       50.34      6.35 o
   3   6  13       72.08       74.44     11.06 o
   4   6  13       25.56       42.65      5.91 o
   5   6  13       76.94       88.26     13.62 o
   6   6  13       21.14       20.75      9.78 o
  -5   7  13        9.34        7.24      6.58 o
  -4   7  13       70.97      108.96     14.02 o
  -3   7  13       52.98       38.46      9.64 o
  -2   7  13       18.27       11.36      7.01 o
  -1   7  13       87.20       75.71     11.32 o
   0   7  13      144.76      125.58     13.16 o
   1   7  13       87.14       88.20     10.89 o
   2   7  13       18.35       15.68      4.87 o
   3   7  13       52.94       59.20      7.02 o
   4   7  13       70.92      110.52     13.98 o
   5   7  13        9.43       -8.01      9.58 o
  -4   8  13       26.00       20.64      8.14 o
  -3   8  13       89.72       97.31     13.87 o
  -2   8  13       16.73       19.15      8.84 o
  -1   8  13       30.02       29.78      8.35 o
   0   8  13        6.08        3.69      5.71 o
   1   8  13       29.93       37.66      9.31 o
   2   8  13       16.70       19.34      6.67 o
   3   8  13       89.88       84.39      8.35 o
   4   8  13       26.13       38.09     11.33 o
  -2   9  13       18.81       21.99      8.85 o
  -1   9  13       94.98      102.64     14.34 o
   0   9  13       10.11       -2.88      5.45 o
   1   9  13       94.97       71.78     11.90 o
   2   9  13       18.80       22.87      7.40 o
   0   0  14       22.47       25.91      5.56 o
   1   0  14      114.29      118.69      9.50 o
   2   0  14        9.53       12.02      2.62 o
   3   0  14      146.31      149.71      7.47 o
   4   0  14       15.02       12.03      3.58 o
   5   0  14      318.98      330.96     23.44 o
   6   0  14        4.17        6.70      5.06 o
   7   0  14       88.70       88.85     11.41 o
  -6   1  14        1.44        5.27      3.27 o
  -5   1  14        6.20       13.72      3.83 o
  -4   1  14        9.95       12.48      3.80 o
  -3   1  14       61.53       64.59      8.63 o
  -2   1  14       69.21       66.60      8.52 o
  -1   1  14      102.55      117.21      4.64 o
   0   1  14       30.17       30.55      4.81 o
   1   1  14      102.82      110.61      4.74 o
   2   1  14       69.25       65.26      3.30 o
   3   1  14       61.40       56.84      4.22 o
   4   1  14        9.98        4.75      3.79 o
   5   1  14        6.17        6.06      4.99 o
   6   1  14        1.48       -4.05      4.93 o
   7   1  14        0.08       -3.66      5.30 o
  -6   2  14       71.70       57.01      8.55 o
  -5   2  14       81.24       81.95      9.75 o
  -4   2  14       48.46       60.25      8.71 o
  -3   2  14      409.30      377.05     12.19 o
  -2   2  14       44.08       41.17      2.55 o
  -1   2  14       71.42       74.59      3.27 o
   0   2  14       24.17       26.36      4.31 o
   1   2  14       70.99       63.54      7.25 o
   2   2  14       44.00       40.97      2.85 o
   3   2  14      408.66      420.19     12.40 o
   4   2  14       48.51       54.92      5.11 o
   5   2  14       81.60       79.11      9.62 o
   6   2  14       71.68       79.59     10.36 o
   7   2  14       21.25       22.25      6.84 o
  -6   3  14        5.45       12.12      5.75 o
  -5   3  14       30.05       36.80      7.65 o
  -4   3  14       29.43       23.35      6.21 o
  -3   3  14      211.29      202.93     14.83 o
  -2   3  14      200.36      210.24     15.12 o
  -1   3  14      145.33      147.64      7.34 o
   0   3  14      243.42      265.96     10.12 o
   1   3  14      145.28      145.22     13.06 o
   2   3  14      200.55      178.27      8.92 o
   3   3  14      211.44      203.35      9.65 o
   4   3  14       29.38       28.29      4.62 o
   5   3  14       30.16       32.47      5.24 o
   6   3  14        5.44       10.03      8.91 o
   7   3  14        7.50       12.01      5.90 o
  -6   4  14       70.99       79.23     10.71 o
  -5   4  14      165.09      169.43     14.30 o
  -4   4  14       99.03      101.61     11.40 o
  -3   4  14       16.56       12.56      6.11 o
  -2   4  14      338.40      335.25     19.20 o
  -1   4  14      260.29      262.94     16.95 o
   0   4  14        3.11        3.19      4.17 o
   1   4  14      259.96      272.41     11.25 o
   2   4  14      338.10      309.24     12.20 o
   3   4  14       16.51        6.55      3.36 o
   4   4  14       98.89       95.08      7.17 o
   5   4  14      164.84      163.99     11.12 o
   6   4  14       70.96       81.19      8.07 o
  -6   5  14       16.82       20.47      7.83 o
  -5   5  14       50.10       57.95     10.02 o
  -4   5  14       73.80       61.82      9.89 o
  -3   5  14      142.71      151.83     13.94 o
  -2   5  14      316.16      289.99     18.54 o
  -1   5  14      101.42       87.24     10.87 o
   0   5  14       10.77       18.90      5.97 o
   1   5  14      101.09      109.96      8.00 o
   2   5  14      316.51      338.06     13.48 o
   3   5  14      142.29      155.92      9.40 o
   4   5  14       73.65       77.14      7.60 o
   5   5  14       50.10       66.22     11.49 o
   6   5  14       16.74       28.88      9.25 o
  -5   6  14       23.48       25.37      8.16 o
  -4   6  14      157.84      159.14     15.18 o
  -3   6  14       54.32       63.62     10.09 o
  -2   6  14      404.54      365.27     21.94 o
  -1   6  14       38.45       35.88      8.38 o
   0   6  14      499.97      498.06     24.64 o
   1   6  14       38.48       37.50      5.99 o
   2   6  14      404.95      386.77     15.23 o
   3   6  14       54.42       62.35      9.57 o
   4   6  14      157.40      173.09     18.07 o
   5   6  14       23.56       37.18     10.82 o
  -4   7  14        8.87       19.36      7.66 o
  -3   7  14       44.69       43.47     10.48 o
  -2   7  14      128.76      144.53     15.30 o
  -1   7  14        2.04       11.90      6.50 o
   0   7  14        4.66        6.90      5.37 o
   1   7  14        2.01        5.02      5.20 o
   2   7  14      128.57      139.84      9.89 o
   3   7  14       44.79       39.88      5.99 o
   4   7  14        8.92       17.25      8.25 o
  -3   8  14       30.87       36.74      9.01 o
  -2   8  14       30.78       47.86     10.71 o
  -1   8  14       93.87       82.65     12.26 o
   0   8  14       20.55       22.83      8.04 o
   1   8  14       94.14       75.71     10.95 o
   2   8  14       30.85       20.90      7.66 o
   3   8  14       30.80       36.60      6.49 o
  -1   9  14       60.70       56.57     10.92 o
   0   9  14       49.68       53.14     11.23 o
   1   9  14       60.79       63.55     10.74 o
   1   0  15      495.24      492.42     14.68 o
   2   0  15       24.22       15.63      2.75 o
   3   0  15       33.11       34.91      4.17 o
   4   0  15       29.98       32.69      4.48 o
   5   0  15      156.71      193.37      9.57 o
   6   0  15        5.75        6.12      4.93 o
   7   0  15       84.23       88.30     11.67 o
  -6   1  15       31.26       36.98      5.21 o
  -5   1  15      209.56      191.98      9.92 o
  -4   1  15      108.57       96.34      9.90 o
  -3   1  15      102.08      118.02     11.07 o
  -2   1  15       32.65       45.26      7.45 o
  -1   1  15      202.56      217.23      6.46 o
   0   1  15        0.00        2.56      1.23 o
   1   1  15      201.96      210.36      6.45 o
   2   1  15       32.68       31.91      3.24 o
   3   1  15      102.47      120.35      5.74 o
   4   1  15      108.38      112.20      6.99 o
   5   1  15      209.70      222.72     10.24 o
   6   1  15       31.34       35.39      7.43 o
   7   1  15       21.37       32.32      7.89 o
  -6   2  15       58.76       61.65      8.75 o
  -5   2  15        0.26        2.62      4.13 o
  -4   2  15      136.72      126.85     12.51 o
  -3   2  15       72.07       89.57     10.26 o
  -2   2  15       52.94       56.27      9.54 o
  -1   2  15      303.93      291.91     11.14 o
   0   2  15        0.55        1.36      1.80 o
   1   2  15      304.34      311.32     10.46 o
   2   2  15       52.96       56.62      4.66 o
   3   2  15       72.20       85.77      6.07 o
   4   2  15      136.69      143.03      7.92 o
   5   2  15        0.27       -0.84      4.11 o
   6   2  15       58.76       68.34      9.72 o
   7   2  15      159.23      169.45     15.61 o
  -6   3  15      100.60      101.07     11.61 o
  -5   3  15      100.72      113.16     11.89 o
  -4   3  15       72.82       80.77     10.49 o
  -3   3  15      137.37      143.01     12.73 o
  -2   3  15       65.20       61.33     10.01 o
  -1   3  15      621.86      612.75     15.21 o
   0   3  15       28.69       33.58      6.60 o
   1   3  15      622.92      584.36     16.00 o
   2   3  15       65.42       73.94      6.37 o
   3   3  15      137.69      155.33      6.82 o
   4   3  15       72.90       78.85      5.27 o
   5   3  15      100.96       96.85      9.37 o
   6   3  15      100.71      108.93      8.95 o
  -6   4  15       86.20      101.91     12.36 o
  -5   4  15       10.73       14.72      5.87 o
  -4   4  15       91.48       93.51     11.24 o
  -3   4  15       26.44       21.18      6.55 o
  -2   4  15      252.82      275.86     17.93 o
  -1   4  15      551.49      549.22     24.78 o
   0   4  15        6.06       13.55      4.14 o
   1   4  15      551.51      549.71     31.00 o
   2   4  15      252.73      260.15     11.46 o
   3   4  15       26.41       26.09      4.84 o
   4   4  15       91.57       82.93      6.95 o
   5   4  15       10.86       17.66      5.55 o
   6   4  15       86.27       87.94     10.73 o
  -6   5  15       84.07       99.13     12.70 o
  -5   5  15      175.17      168.34     15.56 o
  -4   5  15        0.90        5.84      7.03 o
  -3   5  15       63.42       54.71      9.80 o
  -2   5  15      289.54      329.08     20.34 o
  -1   5  15       62.64       53.73      9.66 o
   0   5  15      233.68      240.07     11.10 o
   1   5  15       62.39       52.98     13.70 o
   2   5  15      289.62      313.67     13.19 o
   3   5  15       63.31       66.42      6.43 o
   4   5  15        0.89        7.13      6.79 o
   5   5  15      175.15      185.29     17.27 o
   6   5  15       84.16       91.63     10.50 o
  -5   6  15       35.43       32.60      8.53 o
  -4   6  15        6.07        9.56      7.05 o
  -3   6  15       43.33       41.15      8.64 o
  -2   6  15       41.23       41.36      9.02 o
  -1   6  15       64.67       64.33     10.01 o
   0   6  15       77.88       82.59     10.86 o
   1   6  15       64.63       61.15      8.68 o
   2   6  15       41.13       41.03      6.04 o
   3   6  15       43.05       45.52     11.74 o
   4   6  15        6.06       10.22      7.17 o
   5   6  15       35.37       53.41     11.33 o
  -4   7  15       24.42       17.86      8.42 o
  -3   7  15      117.67      116.69     14.08 o
  -2   7  15       15.87       14.13      7.19 o
  -1   7  15       60.60       41.84      8.96 o
   0   7  15       17.06       29.86      8.63 o
   1   7  15       60.86       64.18     10.45 o
   2   7  15       15.99       11.39      9.70 o
   3   7  15      117.62      110.29      9.32 o
   4   7  15       24.47       55.28     12.34 o
  -3   8  15       66.91       81.51     13.57 o
  -2   8  15       25.83       28.50      9.85 o
  -1   8  15      120.76       92.17     13.09 o
   0   8  15       22.55       28.38      8.26 o
   1   8  15      120.83      106.26     13.48 o
   2   8  15       25.66       21.91      5.61 o
   3   8  15       67.26       69.06     13.05 o
   0   0  16     5775.87     5445.82     98.13 o
   1   0  16      130.87      135.84      8.33 o
   2   0  16      105.69       98.49      5.11 o
   3   0  16        5.35        9.36      3.60 o
   4   0  16      687.92      608.50     16.80 o
   5   0  16       36.44       31.98      4.86 o
   6   0  16        0.16        1.39      4.96 o
   7   0  16       17.56       17.10      6.99 o
  -6   1  16       61.29       57.37      8.16 o
  -5   1  16       56.08       34.93      6.83 o
  -4   1  16       44.53       39.26      7.72 o
  -3   1  16      422.51      415.15     20.61 o
  -2   1  16      198.85      187.26     13.89 o
  -1   1  16      122.49      132.01      5.90 o
   0   1  16       99.08       98.17      4.77 o
   1   1  16      122.09      130.76      5.27 o
   2   1  16      198.51      197.00      7.08 o
   3   1  16      423.16      410.18     11.14 o
   4   1  16       44.44       37.93      6.56 o
   5   1  16       56.05       48.19      7.28 o
   6   1  16       61.12       63.41      9.62 o
   7   1  16       76.22       87.04     11.67 o
  -6   2  16       59.41       51.69      8.37 o
  -5   2  16       91.72       87.85     10.44 o
  -4   2  16       31.82       34.73      7.04 o
  -3   2  16       97.64      100.58     11.28 o
  -2   2  16      216.88      221.88     15.25 o
  -1   2  16     1153.09     1209.20     46.39 o
   0   2  16        1.89        2.99      1.54 o
   1   2  16     1152.98     1144.54     19.61 o
   2   2  16      216.86      237.30     16.00 o
   3   2  16       97.87       99.93      6.50 o
   4   2  16       31.62       30.19      4.47 o
   5   2  16       91.78       75.07      9.49 o
   6   2  16       59.35       65.04      9.56 o
  -6   3  16       85.65       90.87     11.68 o
  -5   3  16       59.39       53.65      9.23 o
  -4   3  16       21.51       22.43      7.02 o
  -3   3  16      454.61      459.56     23.22 o
  -2   3  16      376.72      370.94     20.68 o
  -1   3  16      763.05      741.40     17.25 o
   0   3  16        3.35        4.76      3.45 o
   1   3  16      762.77      728.44     18.45 o
   2   3  16      376.61      334.85     12.65 o
   3   3  16      454.38      449.99     11.85 o
   4   3  16       21.39       22.49      3.40 o
   5   3  16       59.38       59.07      6.60 o
   6   3  16       85.59      113.76     11.43 o
  -6   4  16       25.30       33.16      8.74 o
  -5   4  16       12.46       25.74      7.74 o
  -4   4  16       73.97       75.09     10.50 o
  -3   4  16        9.91        3.11      5.69 o
  -2   4  16       68.87       73.55     10.40 o
  -1   4  16       33.27       49.86      8.80 o
   0   4  16       55.25       64.43      6.13 o
   1   4  16       33.13       41.94      5.66 o
   2   4  16       69.14       83.41      7.20 o
   3   4  16        9.83        7.86      3.77 o
   4   4  16       74.00       80.46      5.54 o
   5   4  16       12.42       12.46      4.42 o
   6   4  16       25.23       22.13      5.37 o
  -5   5  16        4.27        6.79      7.10 o
  -4   5  16       98.16       98.67     12.07 o
  -3   5  16        5.89        4.62      6.39 o
  -2   5  16      690.66      617.75     28.65 o
  -1   5  16      158.11      131.99     13.32 o
   0   5  16      117.51      105.50      7.76 o
   1   5  16      157.95      167.33      9.88 o
   2   5  16      691.04      674.46     19.94 o
   3   5  16        5.88        5.85      7.22 o
   4   5  16       98.36      104.56      8.24 o
   5   5  16        4.18        9.08      8.28 o
  -5   6  16       31.31       31.83      9.17 o
  -4   6  16        9.09       10.30      6.55 o
  -3   6  16        8.59        5.74      6.26 o
  -2   6  16      215.44      256.85     19.20 o
  -1   6  16      101.98      116.36     13.07 o
   0   6  16       51.97       68.70     10.49 o
   1   6  16      101.59      118.31     17.21 o
   2   6  16      215.92      215.86     11.95 o
   3   6  16        8.72        0.34      4.09 o
   4   6  16        9.19       11.77     11.44 o
   5   6  16       31.26       23.53      9.87 o
  -4   7  16       20.27       17.65      7.75 o
  -3   7  16       50.23       64.54     11.65 o
  -2   7  16      163.94      164.26     16.74 o
  -1   7  16       71.04       80.79     12.16 o
   0   7  16        1.66       13.60      7.00 o
   1   7  16       71.09       69.96     10.59 o
   2   7  16      164.07      170.65     11.39 o
   3   7  16       50.27       54.34      9.65 o
   4   7  16       20.44       22.49     10.27 o
  -2   8  16       65.31       66.86     11.14 o
  -1   8  16       75.65       88.56     12.88 o
   0   8  16        0.06        5.12      6.50 o
   1   8  16       75.77       86.20     12.28 o
   2   8  16       65.15       84.85     14.38 o
   1   0  17      292.27      296.01     12.23 o
   2   0  17       94.98       93.07      5.14 o
   3   0  17      856.81      753.14     20.15 o
   4   0  17        0.29        3.51      3.13 o
   5   0  17        0.76        5.42      3.45 o
   6   0  17        0.09        6.68      5.46 o
  -6   1  17        5.60        8.95      5.61 o
  -5   1  17       45.95       49.04      8.27 o
  -4   1  17       83.01       77.97     10.03 o
  -3   1  17      118.24       88.26     10.24 o
  -2   1  17       71.56       58.35      9.12 o
  -1   1  17      235.62      243.91      9.10 o
   0   1  17     2609.48     2540.10     31.41 o
   1   1  17      235.54      237.52      7.18 o
   2   1  17       71.61       78.35      4.69 o
   3   1  17      118.46      105.54      5.67 o
   4   1  17       82.82       67.38      6.02 o
   5   1  17       45.95       46.92      5.56 o
   6   1  17        5.58       15.05      6.51 o
  -6   2  17       12.52        8.62      5.46 o
  -5   2  17       13.33       16.21      6.40 o
  -4   2  17      165.80      143.12     13.14 o
  -3   2  17      121.29       93.14     10.74 o
  -2   2  17      553.43      550.98     24.96 o
  -1   2  17       83.01       81.26      5.54 o
   0   2  17      773.78      778.10     12.25 o
   1   2  17       83.04       77.91      4.26 o
   2   2  17      553.12      513.74     11.69 o
   3   2  17      121.32      112.70     13.10 o
   4   2  17      165.67      161.02      8.71 o
   5   2  17       13.34       11.46      5.07 o
   6   2  17       12.61       11.62      5.95 o
  -6   3  17       65.40       73.17     10.98 o
  -5   3  17       14.47       21.52      7.69 o
  -4   3  17      130.79       96.23     11.56 o
  -3   3  17      295.01      286.01     19.63 o
  -2   3  17       50.05       55.12      8.74 o
  -1   3  17     1071.47     1088.04     21.91 o
   0   3  17      323.37      293.62     11.24 o
   1   3  17     1071.11     1028.87     31.77 o
   2   3  17       50.35       46.96      4.02 o
   3   3  17      295.33      293.39     12.78 o
   4   3  17      131.14      124.98      6.71 o
   5   3  17       14.51       14.95      4.31 o
   6   3  17       65.31       66.33      7.43 o
  -6   4  17      120.67      133.84     14.26 o
  -5   4  17       51.23       55.54     10.56 o
  -4   4  17        6.64        0.30      5.93 o
  -3   4  17      280.71      299.80     20.12 o
  -2   4  17      264.03      224.49     17.32 o
  -1   4  17      713.80      722.67     30.35 o
   0   4  17      290.30      262.09     11.33 o
   1   4  17      712.78      678.39     43.72 o
   2   4  17      264.30      245.16     11.59 o
   3   4  17      280.69      285.79     12.74 o
   4   4  17        6.61       15.13      3.28 o
   5   4  17       51.00       47.84      6.32 o
   6   4  17      120.70      140.96     10.45 o
  -5   5  17       48.70       39.49      8.99 o
  -4   5  17       10.99        3.52      6.74 o
  -3   5  17       16.19       10.08      6.59 o
  -2   5  17      429.02      432.17     24.63 o
  -1   5  17       20.94       32.04      9.16 o
   0   5  17       56.27       66.92     13.51 o
   1   5  17       21.06       23.06      5.17 o
   2   5  17      429.62      416.19     15.92 o
   3   5  17       16.31       15.01      4.35 o
   4   5  17       10.98       10.33      4.11 o
   5   5  17       48.91       47.48      6.47 o
  -4   6  17      114.73      119.92     14.82 o
  -3   6  17       13.90       24.04      7.79 o
  -2   6  17      524.26      517.47     27.93 o
  -1   6  17      277.96      285.26     20.18 o
   0   6  17       16.37       11.20      6.54 o
   1   6  17      278.32      283.66     14.00 o
   2   6  17      523.60      478.31     17.87 o
   3   6  17       13.77       11.16      4.26 o
   4   6  17      114.73      109.93     14.56 o
  -3   7  17       11.91        8.66      7.05 o
  -2   7  17       11.78        5.78      5.93 o
  -1   7  17       12.37       17.90      6.72 o
   0   7  17        5.56        7.83      7.43 o
   1   7  17       12.32       22.98      8.55 o
   2   7  17       11.63       15.73      5.42 o
   3   7  17       11.93        5.31      4.17 o
  -1   8  17      104.96      105.51     14.60 o
   0   8  17       38.19       48.69      9.94 o
   1   8  17      104.78      100.67     14.06 o
   0   0  18      578.05      545.20     24.38 o
   1   0  18      124.40      116.01      8.33 o
   2   0  18        3.60        7.62      5.52 o
   3   0  18      145.90      117.48      8.75 o
   4   0  18      174.89      154.34      8.76 o
   5   0  18      105.97       99.92      7.54 o
   6   0  18       20.78       35.83      7.74 o
  -5   1  18       51.36       34.91      7.55 o
  -4   1  18       87.10       69.84      9.44 o
  -3   1  18      132.07      125.84     12.25 o
  -2   1  18       63.82       85.04     10.79 o
  -1   1  18      199.55      204.53     14.97 o
   0   1  18      260.03      290.02      9.59 o
   1   1  18      199.69      204.97      6.72 o
   2   1  18       63.69       73.81      4.68 o
   3   1  18      132.23      118.52      6.17 o
   4   1  18       87.31       89.15      7.00 o
   5   1  18       51.20       47.67      5.59 o
   6   1  18        7.80        6.71      4.90 o
  -6   2  18       17.10       12.23      5.98 o
  -5   2  18        5.50        7.06      6.12 o
  -4   2  18       77.82       67.59      9.97 o
  -3   2  18      440.65      407.44     22.16 o
  -2   2  18       12.94       14.50      6.08 o
  -1   2  18      716.67      733.02     29.63 o
   0   2  18      431.28      438.54     13.44 o
   1   2  18      716.77      716.02     14.50 o
   2   2  18       12.85       14.82      2.77 o
   3   2  18      440.74      397.04     13.19 o
   4   2  18       77.48       67.34      6.26 o
   5   2  18        5.48        8.99      5.04 o
   6   2  18       17.08       20.65      6.83 o
  -6   3  18       40.70       52.37     10.12 o
  -5   3  18       43.89       35.17      8.27 o
  -4   3  18       47.11       60.75     10.37 o
  -3   3  18      230.44      225.88     17.20 o
  -2   3  18       17.39        6.44      5.98 o
  -1   3  18       53.54       50.09      9.51 o
   0   3  18       38.57       40.49      4.86 o
   1   3  18       53.65       56.36      4.00 o
   2   3  18       17.44       19.68      3.28 o
   3   3  18      230.10      215.19      8.32 o
   4   3  18       47.14       46.00      4.70 o
   5   3  18       44.08       47.79      6.14 o
   6   3  18       40.77       45.05      6.56 o
  -5   4  18        3.86        5.57      5.32 o
  -4   4  18      141.27      124.12     14.54 o
  -3   4  18       73.89       82.50     11.68 o
  -2   4  18      126.12      131.00     14.38 o
  -1   4  18      434.76      461.33     24.68 o
   0   4  18      603.85      580.01     17.30 o
   1   4  18      434.62      453.51     15.61 o
   2   4  18      125.98      130.01      8.80 o
   3   4  18       74.02       78.80      5.58 o
   4   4  18      141.13      129.82     12.94 o
   5   4  18        3.87        6.30      6.31 o
  -5   5  18       96.47      107.88     13.68 o
  -4   5  18       96.51      108.00     13.66 o
  -3   5  18       41.16       36.90      9.15 o
  -2   5  18      208.03      205.71     17.73 o
  -1   5  18       80.62       65.79     10.57 o
   0   5  18      157.70      162.21      9.66 o
   1   5  18       80.60       72.25     13.68 o
   2   5  18      208.27      209.32     11.36 o
   3   5  18       41.37       44.60      6.17 o
   4   5  18       96.51      106.87      6.90 o
   5   5  18       96.61      109.44      9.02 o
  -4   6  18       14.40       16.41      7.28 o
  -3   6  18       18.06       26.55      8.54 o
  -2   6  18      156.82      171.51     17.00 o
  -1   6  18      204.01      194.76     17.70 o
   0   6  18        6.56        6.81      6.52 o
   1   6  18      203.86      205.26     15.04 o
   2   6  18      156.77      150.11     10.37 o
   3   6  18       18.11       19.03      5.36 o
   4   6  18       14.36       24.86      8.87 o
  -3   7  18       13.64        9.44      6.45 o
  -2   7  18        9.73       18.12      8.95 o
  -1   7  18       19.06       31.26      9.01 o
   0   7  18       29.92       37.07      9.11 o
   1   7  18       19.20       17.22      7.06 o
   2   7  18        9.64        8.12      5.49 o
   3   7  18       13.56       14.76      7.40 o
   1   0  19       57.77       74.15      6.96 o
   2   0  19      539.92      574.61     18.28 o
   3   0  19        6.30       10.60      6.49 o
   4   0  19      101.34       91.77      7.02 o
   5   0  19       43.73       31.49      9.97 o
   6   0  19       21.12       13.38      6.29 o
  -5   1  19       39.12       32.72      7.24 o
  -4   1  19       90.90      104.81     11.47 o
  -3   1  19       40.44       49.96      8.92 o
  -2   1  19      145.74      129.97     12.68 o
  -1   1  19      380.79      355.71     20.64 o
   0   1  19     2232.06     2241.91     29.97 o
   1   1  19      381.45      353.07     14.78 o
   2   1  19      145.56      141.91      8.29 o
   3   1  19       40.42       45.30      4.22 o
   4   1  19       90.90       89.01      7.06 o
   5   1  19       39.34       35.67      5.26 o
   6   1  19       14.35        7.81      5.33 o
  -6   2  19        1.10       -3.22      5.57 o
  -5   2  19       61.85       62.69      9.74 o
  -4   2  19       48.54       38.99      8.72 o
  -3   2  19      134.83      144.85     13.99 o
  -2   2  19       33.87       28.36      8.08 o
  -1   2  19      423.97      387.48     21.87 o
   0   2  19      422.86      425.61     13.47 o
   1   2  19      424.38      446.14     16.24 o
   2   2  19       33.86       28.02      6.42 o
   3   2  19      134.95      127.27      7.62 o
   4   2  19       48.50       44.59      5.29 o
   5   2  19       61.92       68.83      9.30 o
   6   2  19        1.10       -3.62      4.34 o
  -5   3  19       79.65       64.79     10.71 o
  -4   3  19       35.86       29.01      8.25 o
  -3   3  19      118.62      137.69     13.98 o
  -2   3  19       26.41       21.62      7.83 o
  -1   3  19      831.65      785.05     32.22 o
   0   3  19       36.27       33.73      6.82 o
   1   3  19      831.14      805.35     20.76 o
   2   3  19       26.62       24.25      5.42 o
   3   3  19      118.67      124.31      6.64 o
   4   3  19       35.75       42.31      4.61 o
   5   3  19       79.47       80.06      7.53 o
  -5   4  19       13.47        9.95      6.35 o
  -4   4  19      125.56      123.76     14.11 o
  -3   4  19       61.08       32.69      8.54 o
  -2   4  19       94.91       98.04     12.73 o
  -1   4  19      132.03      130.93     14.00 o
   0   4  19       26.53       17.75      7.23 o
   1   4  19      132.09      132.44      8.83 o
   2   4  19       95.17       67.68      6.75 o
   3   4  19       60.76       56.58      4.84 o
   4   4  19      125.55      133.13     10.03 o
   5   4  19       13.44       14.11      4.70 o
  -4   5  19        0.64       -2.02      5.30 o
  -3   5  19       19.63       20.44      8.13 o
  -2   5  19       90.10       81.14     11.72 o
  -1   5  19       22.74       29.80      8.50 o
   0   5  19       62.10       67.07      7.11 o
   1   5  19       22.66       23.57      5.20 o
   2   5  19       89.44       80.64      7.69 o
   3   5  19       19.45       19.77      8.49 o
   4   5  19        0.65        3.87      2.95 o
  -3   6  19       31.94       48.72     10.43 o
  -2   6  19      225.82      222.72     19.22 o
  -1   6  19       49.53       50.62      9.98 o
   0   6  19        2.62        8.65      5.60 o
   1   6  19       49.67       64.47      7.41 o
   2   6  19      225.14      209.53     12.42 o
   3   6  19       31.86       26.17      5.57 o
  -2   7  19       47.90       50.10     11.24 o
  -1   7  19       30.21       32.36      9.29 o
   0   7  19        1.93       10.59      8.05 o
   1   7  19       30.17       34.57      9.00 o
   2   7  19       47.68       46.23      7.35 o
   0   0  20       15.86       10.06      6.19 o
   1   0  20       25.19       27.53      9.41 o
   2   0  20      212.72      223.76     11.80 o
   3   0  20        1.96       13.97      7.13 o
   4   0  20       89.64       80.06     10.54 o
   5   0  20        0.28       -1.45      3.74 o
  -5   1  20        8.37       13.31      6.36 o
  -4   1  20        4.57       10.11      6.75 o
  -3   1  20       25.96       25.39      6.84 o
  -2   1  20      142.12      158.10     14.51 o
  -1   1  20      389.24      372.15     21.44 o
   0   1  20      364.68      376.36     39.65 o
   1   1  20      388.85      386.94     15.28 o
   2   1  20      142.24      134.62      9.24 o
   3   1  20       25.98       21.83      4.95 o
   4   1  20        4.58        6.95      3.46 o
   5   1  20        8.40        8.18      4.33 o
  -5   2  20       33.06       29.96      8.17 o
  -4   2  20       47.70       32.01      8.09 o
  -3   2  20      135.50      139.52     14.13 o
  -2   2  20       21.44       25.40      7.64 o
  -1   2  20       35.22       33.05      8.69 o
   0   2  20        3.18        3.86      4.96 o
   1   2  20       35.06       34.19      4.78 o
   2   2  20       21.38        9.68      3.22 o
   3   2  20      135.87      126.86     19.96 o
   4   2  20       47.86       47.15      5.43 o
   5   2  20       33.13       17.99      6.32 o
  -5   3  20       85.52       79.50     12.32 o
  -4   3  20       41.18       46.11      9.50 o
  -3   3  20       31.62       28.05      7.56 o
  -2   3  20       44.10       44.13      9.44 o
  -1   3  20       26.76       28.92      8.67 o
   0   3  20      333.54      309.31     20.27 o
   1   3  20       26.90       34.29      5.83 o
   2   3  20       44.17       48.97      6.08 o
   3   3  20       31.51       34.28      5.45 o
   4   3  20       41.26       34.67      4.40 o
   5   3  20       85.69       80.75      7.85 o
  -4   4  20        8.32       11.45      5.89 o
  -3   4  20      100.14      111.50     14.62 o
  -2   4  20        1.42       -0.48      4.72 o
  -1   4  20       18.48       25.94      8.23 o
   0   4  20       38.18       32.10      8.65 o
   1   4  20       18.37       19.34      4.50 o
   2   4  20        1.37        4.67      3.40 o
   3   4  20      100.42      104.61      8.52 o
   4   4  20        8.35       20.46      4.98 o
  -4   5  20      112.43      132.37     15.65 o
  -3   5  20       29.71       36.80      8.80 o
  -2   5  20       19.99       32.39     10.04 o
  -1   5  20       40.63       59.51     11.00 o
   0   5  20        4.63       24.86      9.03 o
   1   5  20       40.63       44.37      6.07 o
   2   5  20       19.91       28.86      5.53 o
   3   5  20       29.58       37.96      6.44 o
   4   5  20      112.46       98.71      8.91 o
  -3   6  20        5.22        1.46      5.84 o
  -2   6  20        1.45       11.34      7.85 o
  -1   6  20       10.50       11.22      6.99 o
   0   6  20        7.98       14.70      7.52 o
   1   6  20       10.56       18.15      7.19 o
   2   6  20        1.43        2.46      4.33 o
   3   6  20        5.18        6.09      4.37 o
   0   7  20       22.15       31.68      8.80 o
   1   0  21      160.54      159.68     10.40 o
   2   0  21        1.68        6.19      4.17 o
   3   0  21       43.25       35.01      7.59 o
   4   0  21       48.03       65.14     10.26 o
   5   0  21       45.13       50.85      9.37 o
  -5   1  21       33.10       24.26      8.09 o
  -4   1  21       46.84       47.93      8.76 o
  -3   1  21       90.97       66.54     10.71 o
  -2   1  21      126.93      115.01     12.43 o
  -1   1  21       95.58       89.88     12.08 o
   0   1  21       52.39       78.40      7.87 o
   1   1  21       95.40       98.14      8.49 o
   2   1  21      127.18      135.01      9.55 o
   3   1  21       91.01       84.39      8.14 o
   4   1  21       46.49       59.94      9.83 o
   5   1  21       32.97       26.25      7.39 o
  -5   2  21       40.96       28.63      7.93 o
  -4   2  21       92.34       97.64     12.34 o
  -3   2  21       52.98       68.96     10.63 o
  -2   2  21      108.50      103.72     12.78 o
  -1   2  21       20.36       19.62      7.66 o
   0   2  21      102.76      115.82     12.82 o
   1   2  21       20.42       21.10      4.43 o
   2   2  21      108.38      109.53      8.25 o
   3   2  21       53.20       66.73      7.04 o
   4   2  21       92.39      111.60     12.30 o
  -4   3  21       43.86       43.76      9.44 o
  -3   3  21      208.47      207.37     17.67 o
  -2   3  21       54.97       72.79     11.51 o
  -1   3  21       19.50       26.92      8.46 o
   0   3  21        2.73        0.67      5.75 o
   1   3  21       19.59       26.48      4.95 o
   2   3  21       55.21       45.84      5.92 o
   3   3  21      208.29      205.84     11.56 o
   4   3  21       43.94       45.46      6.44 o
  -4   4  21       27.22       18.53      7.62 o
  -3   4  21      118.84      137.90     15.75 o
  -2   4  21       22.44       34.60      8.47 o
  -1   4  21        6.42       16.02      7.69 o
   0   4  21       46.71       63.42     10.62 o
   1   4  21        6.35        3.06      3.65 o
   2   4  21       22.54       24.13      5.30 o
   3   4  21      118.78      132.99      9.78 o
   4   4  21       27.28       22.45      5.10 o
  -3   5  21       13.73       14.28      7.91 o
  -2   5  21      121.04      103.13     14.11 o
  -1   5  21       59.13       72.87     12.72 o
   0   5  21       66.08       78.23     12.42 o
   1   5  21       59.13       74.51     12.00 o
   2   5  21      121.09      108.68      8.99 o
   3   5  21       13.70       11.90      5.05 o
  -2   6  21       35.67       38.07     10.96 o
  -1   6  21        8.37        4.34      6.56 o
   0   6  21        2.56        9.01      7.51 o
   1   6  21        8.39        4.35      6.26 o
   2   6  21       35.58       30.63      6.39 o
   0   0  22       60.33       72.13     11.31 o
   1   0  22       26.81       34.49      6.18 o
   2   0  22      127.08      119.18     13.26 o
   3   0  22       40.15       47.57      8.92 o
   4   0  22       68.73       47.39      9.90 o
  -4   1  22       21.25       24.42      7.96 o
  -3   1  22       18.05       14.83      5.96 o
  -2   1  22       22.46       22.09      7.65 o
  -1   1  22       26.34       36.50      9.14 o
   0   1  22       61.71       68.41     10.52 o
   1   1  22       26.33       28.57      5.66 o
   2   1  22       22.48       35.51      6.05 o
   3   1  22       18.14       17.41      5.01 o
   4   1  22       21.21       21.59      7.33 o
  -4   2  22       23.27       35.62      8.22 o
  -3   2  22       83.87       86.55     12.18 o
  -2   2  22      141.84      138.41     14.21 o
  -1   2  22       15.78       14.01      7.21 o
   0   2  22       73.54       57.14      9.94 o
   1   2  22       15.76       15.22      6.18 o
   2   2  22      141.52      127.21      8.88 o
   3   2  22       84.07       87.27     14.63 o
   4   2  22       23.36       22.96      5.22 o
  -4   3  22       12.03       21.36      8.53 o
  -3   3  22       20.99       20.25      7.47 o
  -2   3  22      113.59      137.57     15.05 o
  -1   3  22       28.93       34.55      8.59 o
   0   3  22       16.04       14.59      7.73 o
   1   3  22       28.84       29.22      8.14 o
   2   3  22      113.63      105.95      8.37 o
   3   3  22       21.02       14.61      4.94 o
   4   3  22       12.06       19.17      4.94 o
  -3   4  22       49.51       56.56     10.92 o
  -2   4  22        1.99        1.05      5.66 o
  -1   4  22       65.58       86.17     12.87 o
   0   4  22       57.18       55.21     10.48 o
   1   4  22       65.65       69.94     10.82 o
   2   4  22        2.01        1.06      4.13 o
   3   4  22       49.47       42.79      6.21 o
  -2   5  22       44.22       52.00     11.61 o
  -1   5  22      105.39      110.54     14.19 o
   0   5  22        3.20       16.93      8.75 o
   1   5  22      105.61       99.58     13.17 o
   2   5  22       44.24       42.45      7.48 o
   1   0  23       18.76       25.70      5.43 o
   2   0  23        2.15        7.59      6.58 o
   3   0  23       94.33       93.99     12.45 o
   4   0  23        5.26       11.57      6.05 o
  -4   1  23        2.13       -1.85      4.74 o
  -3   1  23       17.90       16.61      7.68 o
  -2   1  23       21.98       22.68      6.90 o
  -1   1  23      106.04       90.39     12.20 o
   0   1  23       53.37       71.68     10.55 o
   1   1  23      106.32      121.25      9.91 o
   2   1  23       21.80       27.15      5.67 o
   3   1  23       17.91       22.53      8.35 o
   4   1  23        2.12       -0.22      5.56 o
  -3   2  23       63.19       63.90     10.82 o
  -2   2  23       37.80       35.41      8.98 o
  -1   2  23       65.23       55.30      9.73 o
   0   2  23       80.59       64.90     10.44 o
   1   2  23       65.21       59.68     10.48 o
   2   2  23       37.98       26.18      4.77 o
   3   2  23       63.22       64.89      7.23 o
  -3   3  23       81.91       95.77     13.57 o
  -2   3  23       97.04       82.81     12.39 o
  -1   3  23        1.19        9.35      7.05 o
   0   3  23        7.85        8.05      5.89 o
   1   3  23        1.20        0.63      5.18 o
   2   3  23       96.94       86.81     12.15 o
   3   3  23       82.00       96.75     11.38 o
  -2   4  23       46.60       36.89      9.37 o
  -1   4  23        3.09       20.37      8.59 o
   0   4  23       23.88       14.52      6.90 o
   1   4  23        3.10        6.24      7.05 o
   2   4  23       46.61       40.00      9.29 o
  -1   5  23       13.66        8.98      6.53 o
   0   5  23       23.78       23.23      9.17 o
   1   5  23       13.73       10.32      6.56 o
   0   0  24      305.22      375.75     24.37 o
   1   0  24       18.51       21.72      5.52 o
   2   0  24      348.62      382.34     24.08 o
   3   0  24       51.90       64.29     11.20 o
  -3   1  24        0.11        5.51      5.70 o
  -2   1  24       38.09       41.70     10.17 o
  -1   1  24        4.44        9.75      6.93 o
   0   1  24       30.61       57.56     10.75 o
   1   1  24        4.45        7.58      5.08 o
   2   1  24       38.07       42.25     12.61 o
   3   1  24        0.12       -6.01      6.23 o
  -3   2  24      134.83      134.73     14.88 o
  -2   2  24       80.02       87.27     12.55 o
  -1   2  24      113.80      134.00     15.19 o
   0   2  24        5.62       14.09      7.78 o
   1   2  24      113.52      132.99     14.30 o
   2   2  24       79.98       99.70     13.30 o
   3   2  24      134.32      134.67      9.93 o
  -2   3  24       24.11       23.48      8.45 o
  -1   3  24       24.64       13.38      5.44 o
   0   3  24        4.32        2.53      5.39 o
   1   3  24       24.69       28.95      8.98 o
   2   3  24       24.14       26.85      7.50 o
  -1   4  24       33.80       15.80      7.79 o
   0   4  24        8.92       11.52      6.44 o
   1   4  24       33.72       32.87      9.30 o
   1   0  25       69.96       96.16     12.84 o
   2   0  25        5.69       32.36      8.68 o
  -2   1  25      225.21      249.45     20.30 o
  -1   1  25       22.88       33.34      8.54 o
   0   1  25       96.27       89.01     12.74 o
   1   1  25       22.84       40.36      9.99 o
   2   1  25      225.25      247.77     20.02 o
  -2   2  25       34.24       33.43      8.67 o
  -1   2  25       14.67       20.74      8.13 o
   0   2  25       84.35      107.71     13.63 o
   1   2  25       14.72       19.41      7.85 o
   2   2  25       34.21       29.00      8.46 o
   0   3  25        0.38        5.53      6.74 o
   0   0  26        2.15        1.77      5.27 o
   1   0  26      145.92      145.65     16.37 o
   0   1  26       44.32       58.81     10.62 o
 
